# Supplementary material for: Taxonomical review of Prosymnaangolensis Boulenger, 1915 (Elapoidea, Prosymnidae) with the description of two new species
Source: Zookeys. 2022 Sep 15;1121:97–143. doi: 10.3897/zookeys.1121.85693 (PMC9848606; doi:10.3897/zookeys.1121.85693)
Supplement: XML Treatment for Prosymna angolensis [file zookeys.1121.85693-treatment1.xml]

<!DOCTYPE tp:taxon-treatment
  PUBLIC "-//TaxonX//DTD Taxonomic Treatment Publishing DTD v0 20100105//EN" "tax-treatment-NSO.dtd">
<tp:taxon-treatment xmlns:tp="http://www.plazi.org/taxpub"><tp:treatment-meta><kwd-group><label>Taxon classification</label><kwd>
                  <named-content content-type="kingdom">Animalia</named-content>
                </kwd><kwd>
                  <named-content content-type="order">Squamata</named-content>
                </kwd><kwd>
                  <named-content content-type="family">Prosymnidae</named-content>
                </kwd></kwd-group><mixed-citation publication-type="journal"><person-group><name><surname>Conradie</surname><given-names>Werner</given-names></name><name><surname>Keates</surname><given-names>Chad</given-names></name><name><surname>Baptista</surname><given-names>Ninda L.</given-names></name><name><surname>Lobón-Rovira</surname><given-names>Javier</given-names></name></person-group><article-title>Taxonomical review of <italic><tp:taxon-name><tp:taxon-name-part taxon-name-part-type="genus" reg="Prosymna">Prosymna</tp:taxon-name-part><tp:taxon-name-part taxon-name-part-type="species" reg="angolensis">angolensis</tp:taxon-name-part></tp:taxon-name></italic> Boulenger, 1915 (<tp:taxon-name><tp:taxon-name-part taxon-name-part-type="superfamily">Elapoidea</tp:taxon-name-part></tp:taxon-name>, <tp:taxon-name><tp:taxon-name-part taxon-name-part-type="family">Prosymnidae</tp:taxon-name-part></tp:taxon-name>) with the description of two new species</article-title><source>Zookeys</source><day>15</day><month>09</month><year>2022</year><volume>1121</volume><fpage>97</fpage><lpage>143</lpage><pub-id pub-id-type="doi">10.3897/zookeys.1121.85693</pub-id></mixed-citation></tp:treatment-meta><tp:nomenclature><tp:taxon-name>
                <object-id xmlns:xlink="http://www.w3.org/1999/xlink" content-type="arpha" xlink:type="simple">47DE6855-35F0-518C-8E1A-C4092C68D514</object-id>
                <tp:taxon-name-part taxon-name-part-type="genus" reg="Prosymna">Prosymna</tp:taxon-name-part>
                <tp:taxon-name-part taxon-name-part-type="species" reg="angolensis">angolensis</tp:taxon-name-part>
              </tp:taxon-name><tp:taxon-authority>Boulenger, 1915</tp:taxon-authority><xref ref-type="fig" rid="F4">Figs 4</xref><xref ref-type="fig" rid="F7">, 7</xref><xref ref-type="fig" rid="F8">, 8</xref><xref ref-type="fig" rid="F9">, 9</xref><xref ref-type="fig" rid="F10">, 10 Common names: Angolan Shovel-snout snake (English); Cobra-de-focinho-de-pá-de-Angola (Portuguese).</xref></tp:nomenclature><tp:treatment-sec sec-type="Chresonymy" id="SECID0EYCCI"><title>Chresonymy.<xref ref-type="fn" rid="FN1">1</xref></title><p><italic><tp:taxon-name><tp:taxon-name-part taxon-name-part-type="genus" reg="Prosymna">Prosymna</tp:taxon-name-part><tp:taxon-name-part taxon-name-part-type="species" reg="frontalis">frontalis</tp:taxon-name-part></tp:taxon-name></italic>: <xref ref-type="bibr" rid="B5">Bocage 1873</xref>: 218, <xref ref-type="bibr" rid="B6">1882</xref>: 288, <xref ref-type="bibr" rid="B7">1895</xref>: 98; <xref ref-type="bibr" rid="B10">Boulenger 1894</xref>: 248, <xref ref-type="bibr" rid="B11">1896</xref>: 641.</p><p><italic><tp:taxon-name><tp:taxon-name-part taxon-name-part-type="genus" reg="Prosymna">Prosymna</tp:taxon-name-part><tp:taxon-name-part taxon-name-part-type="species" reg="ambigua">ambigua</tp:taxon-name-part></tp:taxon-name></italic>: <xref ref-type="bibr" rid="B78">Monard 1931</xref>: 104, <xref ref-type="bibr" rid="B79">1937</xref>: 123; <xref ref-type="bibr" rid="B72">Mertens 1937</xref>: 13.</p><p><italic><tp:taxon-name><tp:taxon-name-part taxon-name-part-type="genus" reg="Prosymna">Prosymna</tp:taxon-name-part><tp:taxon-name-part taxon-name-part-type="species" reg="ambigua">ambigua</tp:taxon-name-part><tp:taxon-name-part taxon-name-part-type="subspecies" reg="ambigua">ambigua</tp:taxon-name-part></tp:taxon-name></italic>: <xref ref-type="bibr" rid="B73">Mertens 1938</xref>: 439; <xref ref-type="bibr" rid="B64">Loveridge 1958</xref>: 151.</p><p><italic><tp:taxon-name><tp:taxon-name-part taxon-name-part-type="genus" reg="Prosymna">Prosymna</tp:taxon-name-part><tp:taxon-name-part taxon-name-part-type="species" reg="angolensis">angolensis</tp:taxon-name-part></tp:taxon-name></italic>: <xref ref-type="bibr" rid="B12">Boulenger 1915</xref>: 208; <xref ref-type="bibr" rid="B31">Chabanaud 1916</xref>: 439; <xref ref-type="bibr" rid="B79">Monard 1937</xref>: 114, 122; <xref ref-type="bibr" rid="B8">Bogert 1940</xref>: 59; <xref ref-type="bibr" rid="B74">Mertens 1955</xref>: 94, <xref ref-type="bibr" rid="B75">1971</xref>: 86; <xref ref-type="bibr" rid="B53">Hellmich 1957</xref>: 66; <xref ref-type="bibr" rid="B64">Loveridge 1958</xref>: 149; <xref ref-type="bibr" rid="B45">FitzSimons 1962</xref>: 161, <xref ref-type="bibr" rid="B46">1966</xref>: 53, <xref ref-type="bibr" rid="B47">1970</xref>: 104; <xref ref-type="bibr" rid="B56">Isemonger 1968</xref>: 129; <xref ref-type="bibr" rid="B19">Broadley 1980</xref>: 512, <xref ref-type="bibr" rid="B20">1990</xref>: 227, <xref ref-type="bibr" rid="B21">1995</xref>: 48; <xref ref-type="bibr" rid="B1">Auerbach 1987</xref>: 178; <xref ref-type="bibr" rid="B13">Branch 1998</xref>: 84, <xref ref-type="bibr" rid="B14">2018</xref>: 64; <xref ref-type="bibr" rid="B23">Broadley et al. 2003</xref>: 187 (in part); <xref ref-type="bibr" rid="B65">Marais 2004</xref>: 236; <xref ref-type="bibr" rid="B22">Broadley and Blaylock 2013</xref>: 219; <xref ref-type="bibr" rid="B54">Herrmann and Branch 2013</xref>: 8; <xref ref-type="bibr" rid="B104">Wallach et al. 2014</xref>: 568; <xref ref-type="bibr" rid="B3">Baptista et al. 2019</xref>: 118; <xref ref-type="bibr" rid="B33">Chippaux and Jackson 2019</xref>: 283, <xref ref-type="bibr" rid="B29">Ceríaco et al. 2021a</xref>: 16 (in part).</p><p>When <xref ref-type="bibr" rid="B12">Boulenger (1915)</xref> described <italic><tp:taxon-name><tp:taxon-name-part taxon-name-part-type="genus" reg="Prosymna">P.</tp:taxon-name-part><tp:taxon-name-part taxon-name-part-type="species" reg="angolensis">angolensis</tp:taxon-name-part></tp:taxon-name></italic>, he did not designate a precise type locality nor a type specimen for that matter. Later, <xref ref-type="bibr" rid="B64">Loveridge (1958)</xref> proposed designating Huíla as the type locality, but it was <xref ref-type="bibr" rid="B19">Broadley (1980)</xref> that finally restricted the type locality to Caconda by designating a lectotype of the material he examined on his visit to Museu Bocage, Lisbon (<abbrev xmlns:xlink="http://www.w3.org/1999/xlink" xlink:title="Museu Bocage, Lisbon" id="ABBRID0ECKCI" xlink:type="simple">MBL</abbrev>), Portugal in 1968. The reasons for this change in the proposed type locality, were that the Huíla specimen was unaccounted for, as well as the Caconda material was in the best overall condition to represent the species. He initially designated <abbrev xmlns:xlink="http://www.w3.org/1999/xlink" xlink:title="Museu Bocage, Lisbon" id="ABBRID0EGKCI" xlink:type="simple">MBL</abbrev> 1606b as the lectotype, but with the destruction of the <abbrev xmlns:xlink="http://www.w3.org/1999/xlink" xlink:title="Museu Bocage, Lisbon" id="ABBRID0EKKCI" xlink:type="simple">MBL</abbrev> collection, he designated one of the remaining Caconda specimens in Naturhistorischen Museums in Wien (<named-content xmlns:xlink="http://www.w3.org/1999/xlink" content-type="dwc:institutional_code" xlink:title="Naturhistorisches Museum zu Wien" xlink:href="http://grbio.org/institution/naturhistorisches-museum-wien-1" xlink:type="simple">NMW</named-content> 19275b) as the replacement neotype (see <xref ref-type="bibr" rid="B48">Gemel et al. 2019</xref>).</p></tp:treatment-sec><tp:treatment-sec sec-type="material" id="SECID0EWKCI"><title>Material examined.</title><p><bold><italic>Neotype</italic> (Fig. <xref ref-type="fig" rid="F10">10</xref>).</bold> NHMW 19275:2, collected from Caconda (approx. <named-content xmlns:xlink="http://www.w3.org/1999/xlink" content-type="dwc:verbatimCoordinates" xlink:type="simple"><named-content content-type="geo-json" specific-use="{&#34;type&#34;:&#34;Point&#34;,&#34;coordinates&#34;:[15.067200,-13.735370]}" id="NCID0EILCI" xlink:type="simple">-13.73537, 15.06720</named-content></named-content>, 1662 m a.s.l.), Huíla Province, Angola. Neotype designated by Donald <xref ref-type="bibr" rid="B19">Broadley (1980)</xref>. <bold><italic>Additional material</italic>.</bold><abbrev xmlns:xlink="http://www.w3.org/1999/xlink" xlink:title="Museu Bocage, Lisbon" id="ABBRID0EVLCI" xlink:type="simple">MBL</abbrev> 1609, Angola (no precise locality), Angola; <abbrev xmlns:xlink="http://www.w3.org/1999/xlink" xlink:title="Museu Bocage, Lisbon" id="ABBRID0EZLCI" xlink:type="simple">MBL</abbrev> 1605a, Bibala, Angola; <abbrev xmlns:xlink="http://www.w3.org/1999/xlink" xlink:title="Museu Bocage, Lisbon" id="ABBRID0E4LCI" xlink:type="simple">MBL</abbrev> 1605b, Bibala, Angola; <abbrev xmlns:xlink="http://www.w3.org/1999/xlink" xlink:title="Colecção Herpetológica do Lubango" id="ABBRID0EBMCI" xlink:type="simple">CHL</abbrev> 0521, Bicuar NP, Angola; <named-content xmlns:xlink="http://www.w3.org/1999/xlink" content-type="dwc:institutional_code" xlink:title="Naturhistorisches Museum zu Wien" xlink:href="http://grbio.org/institution/naturhistorisches-museum-wien-1" xlink:type="simple">NMW</named-content> 19275:1, Caconda, Angola; <named-content xmlns:xlink="http://www.w3.org/1999/xlink" content-type="dwc:institutional_code" xlink:title="Naturhistorisches Museum zu Wien" xlink:href="http://grbio.org/institution/naturhistorisches-museum-wien-1" xlink:type="simple">NMW</named-content> 19275:2, Caconda, Angola; <abbrev xmlns:xlink="http://www.w3.org/1999/xlink" xlink:title="Museu Bocage, Lisbon" id="ABBRID0ENMCI" xlink:type="simple">MBL</abbrev> 1606a, Caconda, Angola; <abbrev xmlns:xlink="http://www.w3.org/1999/xlink" xlink:title="Museu Bocage, Lisbon" id="ABBRID0ERMCI" xlink:type="simple">MBL</abbrev> 1606b (original lectotype), Caconda, Angola; <abbrev xmlns:xlink="http://www.w3.org/1999/xlink" xlink:title="Museu Bocage, Lisbon" id="ABBRID0EVMCI" xlink:type="simple">MBL</abbrev> 1606c, Caconda, Angola; <abbrev xmlns:xlink="http://www.w3.org/1999/xlink" xlink:title="Museu Bocage, Lisbon" id="ABBRID0EZMCI" xlink:type="simple">MBL</abbrev> 1608, Caconda, Angola; <abbrev xmlns:xlink="http://www.w3.org/1999/xlink" xlink:title="National Museum of Natural History, Washington" id="ABBRID0E4MCI" xlink:type="simple">USBN</abbrev> 20035, Luanda, Angola; <named-content xmlns:xlink="http://www.w3.org/1999/xlink" content-type="dwc:institutional_code" xlink:title="California Academy of Sciences" xlink:href="http://grbio.org/institution/california-academy-sciences" xlink:type="simple">CAS</named-content> 84181, Luanda, 3 mile S of airport, Angola; <abbrev xmlns:xlink="http://www.w3.org/1999/xlink" xlink:title="Museu Bocage, Lisbon" id="ABBRID0EFNCI" xlink:type="simple">MBL</abbrev> 1607, Maconjo = Maconge, Angola; <named-content xmlns:xlink="http://www.w3.org/1999/xlink" content-type="dwc:institutional_code" xlink:title="Museum Comparative Zoology, Harvard" xlink:href="http://grbio.org/institution/museum-comparative-zoology" xlink:type="simple">MCZ</named-content> 32468, Missão do Dondi Bela Vista, Angola; <abbrev xmlns:xlink="http://www.w3.org/1999/xlink" xlink:title="Museu Bocage, Lisbon" id="ABBRID0ENNCI" xlink:type="simple">MBL</abbrev> 1604, interior of Mossamedes, Angola; UM 20178, Goeverega, Botswana; UM 21271, 15 km WSW of Katima Mulilo, Namibia; <named-content xmlns:xlink="http://www.w3.org/1999/xlink" content-type="dwc:institutional_code" xlink:title="Forschungsinstitut und Natur-Museum Senckenberg" xlink:href="http://grbio.org/institution/forschungsinstitut-und-natur-museum-senckenberg" xlink:type="simple">SMF</named-content> 46614, Karakuwisa, Kavango, Namibia; <named-content xmlns:xlink="http://www.w3.org/1999/xlink" content-type="dwc:institutional_code" xlink:title="Transvaal Museum (now Ditsong National Museum of Natural History Northern Flagship Institute)" xlink:href="http://grbio.org/institution/transvaal-museum" xlink:type="simple">TM</named-content> 55043, Katima Mulilo, Namibia; UM 24204, Katima Mulilo, Namibia; <named-content xmlns:xlink="http://www.w3.org/1999/xlink" content-type="dwc:institutional_code" xlink:title="South African Museum (now Iziko Museums of South Africa)" xlink:href="http://grbio.org/institution/south-african-museum" xlink:type="simple">SAM</named-content> ZR16574, Namutoni, Namibia; NMZB 9532, NE of Waterberg, Namibia; NMZB 13953, Inyokene, Nyamandhlovo, Zimbabwe; NMZB 13787, Malinbdi Siding, Hwange, Zimbabwe; NMZB 13788, Malinbdi Siding, Hwange, Zimbabwe.</p><fig id="F10" position="float" orientation="portrait"><object-id xmlns:xlink="http://www.w3.org/1999/xlink" content-type="doi" xlink:type="simple">10.3897/zookeys.1121.85693.figure10</object-id><object-id xmlns:xlink="http://www.w3.org/1999/xlink" content-type="arpha" xlink:type="simple">12626E1F-2F2C-5C47-9FB6-F432F52C20CE</object-id><label>Figure 10.</label><caption><p>Neotype of <italic><tp:taxon-name><tp:taxon-name-part taxon-name-part-type="genus" reg="Prosymna">Prosymna</tp:taxon-name-part><tp:taxon-name-part taxon-name-part-type="species" reg="angolensis">angolensis</tp:taxon-name-part></tp:taxon-name></italic> (<named-content xmlns:xlink="http://www.w3.org/1999/xlink" content-type="dwc:institutional_code" xlink:title="Naturhistorisches Museum zu Wien" xlink:href="http://grbio.org/institution/naturhistorisches-museum-wien-1" xlink:type="simple">NMW</named-content> 19275:2) from Caconda, Huíla Province, Angola (Photos: Alice Schumacher, Natural History Museum Vienna).</p></caption><graphic xmlns:xlink="http://www.w3.org/1999/xlink" xlink:href="zookeys-1121-097_article-85693__-g010.jpg" position="float" orientation="portrait" xlink:type="simple" id="oo_744041.jpg"><uri content-type="original_file" xlink:type="simple">https://binary.pensoft.net/fig/744041</uri></graphic></fig></tp:treatment-sec><tp:treatment-sec sec-type="description" id="SECID0EZOCI"><title>General description.</title><p>See Table <xref ref-type="table" rid="T2">2</xref> for summarised meristic data. Dorsal scales smooth, arranged in 17-15-15 (rarely 19-15-15) rows at midbody, scale row reduction takes place between ventral scales 16–20 (males) and 14–49 (females); one (sometimes two or three on supracaudal scales) apical pits; 126–163 (126–155 males, 134–163 females) smooth ventral scales; 16–28 (22–28 males, 16–25 females) paired subcaudal scales; rostral is acutely angular horizontally; internasal is single and bandlike; 1 preocular; 1 (rarely 0 or 2) postocular; temporals mostly 1+2 (rarely 2+2, 2+3); mostly 6 supralabials, with 3<sup>rd</sup> and 4<sup>th</sup> entering the orbit (rarely 5 (2, 3) or 7 (3, 4)); 7 infralabials, with first 3 in contact with the chin shield (rarely 8 (3)), cloacal scale entire.</p><p><bold><italic>Skull osteology and teeth</italic> (Figs <xref ref-type="fig" rid="F7">7</xref></bold>–<bold>9).</bold> Based on the examination of a single female specimen (<named-content xmlns:xlink="http://www.w3.org/1999/xlink" content-type="dwc:institutional_code" xlink:title="South African Museum (now Iziko Museums of South Africa)" xlink:href="http://grbio.org/institution/south-african-museum" xlink:type="simple">SAM</named-content> ZR16574, Namutoni, Namibia), <italic><tp:taxon-name><tp:taxon-name-part taxon-name-part-type="genus" reg="Prosymna">P.</tp:taxon-name-part><tp:taxon-name-part taxon-name-part-type="species" reg="angolensis">angolensis</tp:taxon-name-part></tp:taxon-name></italic> presents a compact and rigid skull, which is common among <italic><tp:taxon-name><tp:taxon-name-part taxon-name-part-type="genus" reg="Prosymna">Prosymna</tp:taxon-name-part></tp:taxon-name></italic> species. It has an unfused braincase and nasal bones. Parietals are fused and the fronto-lateral portion presents a sharp edge that forms the edge of the orbital rim. Postorbital bone is absent. Premaxilla has a reduced ascending nasal process with a small groove between the ascending process and frontal portion of the bone. Premaxilla lies between the ventral laminae of nasals with a high profile of the anterior portion which curves shapely to finish on a convex profile. Maxilla and premaxilla are in contact. Nasal bones are reduced and display a wing-shape with a narrower anterior portion. Septomaxilla is a well-developed bone, in broad contact with the premaxilla, frontal, vomer, prefrontal and frontal bones. Vomer well developed with perforated dorsolateral portion of the bone. Maxilla reduced anteriorly with an elongated pick-shaped palatine process, with seven or eight laterally reduced curved tooth loci, followed by four enlarged and lancet-shaped tooth loci. Palatine with three reduced teeth and an enlarged dorsal and curved vomerine process that reinforces the internal portion of the orbit. Pterygoid is a thin elongated bone. Supratemporal is an enlarged bone in broad contact with the quadrate and participates in the lateral movement of the lower jaw. The lower jaw consists of compound, splenial, coronoid, and dentary bones. Coronoid and splenial bones are reduced, almost vestigial. Dentary with eight or nine small sharp tooth loci, with first third clear of any teeth.</p><p><bold><italic>Colouration in life</italic> (Fig. <xref ref-type="fig" rid="F4">4</xref>).</bold> The head is yellowish-brown with variable darker black markings that can be absent. Most commonly there is an anterior black band across the frontal, followed by a pair of black blotches around the orbits, supraoculars and parietals. A distinct black nuchal spot or collar is often present. The dorsal colouration varies from having mostly small paired black longitudinal vertebral spots (similar to <italic><tp:taxon-name><tp:taxon-name-part taxon-name-part-type="genus" reg="Prosymna">P.</tp:taxon-name-part><tp:taxon-name-part taxon-name-part-type="species" reg="sundevalli">sundevalli</tp:taxon-name-part></tp:taxon-name></italic>) to a speckled pattern (similar to <italic><tp:taxon-name><tp:taxon-name-part taxon-name-part-type="genus" reg="Prosymna">P.</tp:taxon-name-part><tp:taxon-name-part taxon-name-part-type="species" reg="lineata">lineata</tp:taxon-name-part></tp:taxon-name></italic>) on a pale yellowish-brown to grey ground colour. Ventrum and outermost two or three dorsal scale rows yellowish white.</p><p><bold><italic><tp:taxon-name><tp:taxon-name-part taxon-name-part-type="genus" reg="Hemipenis">Hemipenis</tp:taxon-name-part></tp:taxon-name></italic>.</bold> Short hemipenis with a length that reaches the 9–10<sup>th</sup> ventral scales (<xref ref-type="bibr" rid="B19">Broadley 1980</xref>).</p><p><bold><italic>Size</italic>.</bold> Males vary from 160–248 (208.7 ± 29.8) mm <abbrev xmlns:xlink="http://www.w3.org/1999/xlink" xlink:title="Snout-vent length" id="ABBRID0EDSCI" xlink:type="simple">SVL</abbrev> and 22–30 (26.5 ± 2.7) mm <abbrev xmlns:xlink="http://www.w3.org/1999/xlink" xlink:title="tail length" id="ABBRID0EHSCI" xlink:type="simple">TL</abbrev>, with the largest male measuring 248+28 = 276 mm (NMZB 9532, NE of Waterberg, Namibia). Females vary from 127–305 (224.7 ± 51.1) mm <abbrev xmlns:xlink="http://www.w3.org/1999/xlink" xlink:title="Snout-vent length" id="ABBRID0ELSCI" xlink:type="simple">SVL</abbrev> and 12–27 (19.9 ± 3.7) mm <abbrev xmlns:xlink="http://www.w3.org/1999/xlink" xlink:title="tail length" id="ABBRID0EPSCI" xlink:type="simple">TL</abbrev>, with the largest female measuring 305+22 = 327 mm (<named-content xmlns:xlink="http://www.w3.org/1999/xlink" content-type="dwc:institutional_code" xlink:title="Forschungsinstitut und Natur-Museum Senckenberg" xlink:href="http://grbio.org/institution/forschungsinstitut-und-natur-museum-senckenberg" xlink:type="simple">SMF</named-content> 32541, Cubal, Angola). <xref ref-type="bibr" rid="B7">Bocage (1895)</xref> mentioned an unsexed individual (probably a female) that measured 331+29 = 360 mm, but this specimen was unaccounted for in <abbrev xmlns:xlink="http://www.w3.org/1999/xlink" xlink:title="Museu Bocage, Lisbon" id="ABBRID0E2SCI" xlink:type="simple">MBL</abbrev>.</p></tp:treatment-sec><tp:treatment-sec sec-type="natural history" id="SECID0E6SCI"><title>Natural history.</title><p>This is a semi-fossorial species that feeds exclusively on reptile eggs, using its blade-like rear maxillary teeth to puncture the eggs, similar to other <italic><tp:taxon-name><tp:taxon-name-part taxon-name-part-type="genus" reg="Prosymna">Prosymna</tp:taxon-name-part></tp:taxon-name></italic> species.</p></tp:treatment-sec><tp:treatment-sec sec-type="distribution" id="SECID0EMTCI"><title>Distribution and habitat.</title><p>Currently the species is known to occur in three main geographic clusters: west-central Angola, north-central Namibia and isolated records from the Zambezi Region in north-eastern Namibia, northern Botswana and north-western Zimbabwe (Fig. <xref ref-type="fig" rid="F2">2</xref>). However, it is possible that this distribution might be more continuous, given this is a rarely observed species that mostly emerges to the surface only after good rains (<xref ref-type="bibr" rid="B52">Heinicke et al. 2020</xref>). The records from Luanda (<abbrev xmlns:xlink="http://www.w3.org/1999/xlink" xlink:title="National Museum of Natural History, Washington" id="ABBRID0E1TCI" xlink:type="simple">USBN</abbrev> 20035 and <named-content xmlns:xlink="http://www.w3.org/1999/xlink" content-type="dwc:institutional_code" xlink:title="California Academy of Sciences" xlink:href="http://grbio.org/institution/california-academy-sciences" xlink:type="simple">CAS</named-content> 84181) and northern Angola (IICT/R 14-1957) require verification. This species is associated with savanna with an annual rainfall of 500–1200 mm (<xref ref-type="bibr" rid="B19">Broadley 1980</xref>). In southwestern Angola it has been found in miombo woodland in sandy soils (<xref ref-type="bibr" rid="B3">Baptista et al. 2019</xref>). In the eastern Zambezi Region and northern Botswana, the species is associated with drier savanna in deep Kalahari sands (<xref ref-type="bibr" rid="B19">Broadley 1980</xref>).</p></tp:treatment-sec><tp:treatment-sec sec-type="Localities" id="SECID0EOUCI"><title>Localities.</title><p><bold>Angola</bold>: Bela-Vista (Missão do Dondi), <named-content xmlns:xlink="http://www.w3.org/1999/xlink" content-type="dwc:verbatimCoordinates" xlink:type="simple"><named-content content-type="geo-json" specific-use="{&#34;type&#34;:&#34;Point&#34;,&#34;coordinates&#34;:[16.200000,-12.366670]}" id="NCID0EZUCI" xlink:type="simple">-12.36667, 16.20000</named-content></named-content> (<xref ref-type="bibr" rid="B53">Hellmich 1957</xref>: 66); interior of Benguela (<xref ref-type="bibr" rid="B7">Bocage 1895</xref>: 98); Bibala, <named-content xmlns:xlink="http://www.w3.org/1999/xlink" content-type="dwc:verbatimCoordinates" xlink:type="simple"><named-content content-type="geo-json" specific-use="{&#34;type&#34;:&#34;Point&#34;,&#34;coordinates&#34;:[13.366670,-14.766670]}" id="NCID0EJVCI" xlink:type="simple">-14.76667, 13.36667</named-content></named-content> (<xref ref-type="bibr" rid="B5">Bocage 1873</xref>: 218); Bicuar National Park, Woodland trapline 1, <named-content xmlns:xlink="http://www.w3.org/1999/xlink" content-type="dwc:verbatimCoordinates" xlink:type="simple"><named-content content-type="geo-json" specific-use="{&#34;type&#34;:&#34;Point&#34;,&#34;coordinates&#34;:[14.838310,-15.094410]}" id="NCID0EVVCI" xlink:type="simple">-15.09441, 14.83831</named-content></named-content> (<xref ref-type="bibr" rid="B3">Baptista et al. 2019</xref>: 118); Caconda, <named-content xmlns:xlink="http://www.w3.org/1999/xlink" content-type="dwc:verbatimCoordinates" xlink:type="simple"><named-content content-type="geo-json" specific-use="{&#34;type&#34;:&#34;Point&#34;,&#34;coordinates&#34;:[15.067200,-13.735370]}" id="NCID0EBWCI" xlink:type="simple">-13.73537, 15.06720</named-content></named-content> (<xref ref-type="bibr" rid="B7">Bocage 1895</xref>: 151); Cubal, <named-content xmlns:xlink="http://www.w3.org/1999/xlink" content-type="dwc:verbatimCoordinates" xlink:type="simple"><named-content content-type="geo-json" specific-use="{&#34;type&#34;:&#34;Point&#34;,&#34;coordinates&#34;:[14.733330,-13.033330]}" id="NCID0ENWCI" xlink:type="simple">-13.03333, 14.73333</named-content></named-content> (<xref ref-type="bibr" rid="B73">Mertens 1938</xref>: 439); Ebanga, -12.73333, 14.73333 (<xref ref-type="bibr" rid="B79">Monard 1937</xref>: 123); Huíla, <named-content xmlns:xlink="http://www.w3.org/1999/xlink" content-type="dwc:verbatimCoordinates" xlink:type="simple"><named-content content-type="geo-json" specific-use="{&#34;type&#34;:&#34;Point&#34;,&#34;coordinates&#34;:[13.550000,-15.083330]}" id="NCID0E4WCI" xlink:type="simple">-15.08333, 13.55000</named-content></named-content> (<xref ref-type="bibr" rid="B7">Bocage 1895</xref>: 98); Luanda and ‘Luanda, 3 mi S of airport’, <named-content xmlns:xlink="http://www.w3.org/1999/xlink" content-type="dwc:verbatimCoordinates" xlink:type="simple"><named-content content-type="geo-json" specific-use="{&#34;type&#34;:&#34;Point&#34;,&#34;coordinates&#34;:[13.266670,-8.833330]}" id="NCID0EJXCI" xlink:type="simple">-8.83333, 13.26667</named-content></named-content> (<xref ref-type="bibr" rid="B19">Broadley 1980</xref>: 515); Maconjo, <named-content xmlns:xlink="http://www.w3.org/1999/xlink" content-type="dwc:verbatimCoordinates" xlink:type="simple"><named-content content-type="geo-json" specific-use="{&#34;type&#34;:&#34;Point&#34;,&#34;coordinates&#34;:[13.200000,-15.016667]}" id="NCID0EVXCI" xlink:type="simple">-15.016667, 13.2000</named-content></named-content> (<xref ref-type="bibr" rid="B7">Bocage 1895</xref>: 98); interior of Mossamedes (<xref ref-type="bibr" rid="B5">Bocage 1873</xref>: 218); Quibula, <named-content xmlns:xlink="http://www.w3.org/1999/xlink" content-type="dwc:verbatimCoordinates" xlink:type="simple"><named-content content-type="geo-json" specific-use="{&#34;type&#34;:&#34;Point&#34;,&#34;coordinates&#34;:[14.683330,-12.283330]}" id="NCID0EFYCI" xlink:type="simple">-12.28333, 14.68333</named-content></named-content> (<xref ref-type="bibr" rid="B7">Bocage 1895</xref>: 98); Posto do Milando (<named-content xmlns:xlink="http://www.w3.org/1999/xlink" content-type="dwc:verbatimCoordinates" xlink:type="simple"><named-content content-type="geo-json" specific-use="{&#34;type&#34;:&#34;Point&#34;,&#34;coordinates&#34;:[17.566670,-8.816670]}" id="NCID0ERYCI" xlink:type="simple">-8.81667, 17.56667</named-content></named-content>) (<xref ref-type="bibr" rid="B29">Ceríaco et al. 2021a</xref>: 16). Quindumbo, <named-content xmlns:xlink="http://www.w3.org/1999/xlink" content-type="dwc:verbatimCoordinates" xlink:type="simple"><named-content content-type="geo-json" specific-use="{&#34;type&#34;:&#34;Point&#34;,&#34;coordinates&#34;:[14.933330,-12.466670]}" id="NCID0E4YCI" xlink:type="simple">-12.46667, 14.93333</named-content></named-content> (<xref ref-type="bibr" rid="B7">Bocage 1895</xref>: 98); Quissange, <named-content xmlns:xlink="http://www.w3.org/1999/xlink" content-type="dwc:verbatimCoordinates" xlink:type="simple"><named-content content-type="geo-json" specific-use="{&#34;type&#34;:&#34;Point&#34;,&#34;coordinates&#34;:[14.050000,-12.433330]}" id="NCID0EJZCI" xlink:type="simple">-12.43333, 14.05000</named-content></named-content> (<xref ref-type="bibr" rid="B7">Bocage 1895</xref>: 98); Tundavala, <named-content xmlns:xlink="http://www.w3.org/1999/xlink" content-type="dwc:verbatimCoordinates" xlink:type="simple"><named-content content-type="geo-json" specific-use="{&#34;type&#34;:&#34;Point&#34;,&#34;coordinates&#34;:[13.404217,-14.820180]}" id="NCID0EVZCI" xlink:type="simple">-14.82018, 13.404217</named-content></named-content> (Justin Nicolau photo). <bold>Botswana</bold>: Joverega (Geoverega), -<named-content xmlns:xlink="http://www.w3.org/1999/xlink" content-type="dwc:verbatimCoordinates" xlink:type="simple"><named-content content-type="geo-json" specific-use="{&#34;type&#34;:&#34;Point&#34;,&#34;coordinates&#34;:[24.250000,19.133330]}" id="NCID0E6ZCI" xlink:type="simple">19.13333, 24.25</named-content></named-content> (<xref ref-type="bibr" rid="B19">Broadley 1980</xref>: 515). <bold>Namibia</bold>: Grootfontein, <named-content xmlns:xlink="http://www.w3.org/1999/xlink" content-type="dwc:verbatimCoordinates" xlink:type="simple"><named-content content-type="geo-json" specific-use="{&#34;type&#34;:&#34;Point&#34;,&#34;coordinates&#34;:[18.109650,-19.550120]}" id="NCID0EN1CI" xlink:type="simple">-19.55012, 18.10965</named-content></named-content> (Francois Theart photo); Karakuwisa, <named-content xmlns:xlink="http://www.w3.org/1999/xlink" content-type="dwc:verbatimCoordinates" xlink:type="simple"><named-content content-type="geo-json" specific-use="{&#34;type&#34;:&#34;Point&#34;,&#34;coordinates&#34;:[19.733333,-18.933333]}" id="NCID0EV1CI" xlink:type="simple">-18.933333, 19.733333</named-content></named-content> (<xref ref-type="bibr" rid="B74">Mertens 1955</xref>: 94); Katima Mulilo, <named-content xmlns:xlink="http://www.w3.org/1999/xlink" content-type="dwc:verbatimCoordinates" xlink:type="simple"><named-content content-type="geo-json" specific-use="{&#34;type&#34;:&#34;Point&#34;,&#34;coordinates&#34;:[24.266667,-17.500000]}" id="NCID0EB2CI" xlink:type="simple">-17.5, 24.266667</named-content></named-content> (<xref ref-type="bibr" rid="B19">Broadley 1980</xref>: 515); Namutoni, <named-content xmlns:xlink="http://www.w3.org/1999/xlink" content-type="dwc:verbatimCoordinates" xlink:type="simple"><named-content content-type="geo-json" specific-use="{&#34;type&#34;:&#34;Point&#34;,&#34;coordinates&#34;:[16.940288,-18.807624]}" id="NCID0EN2CI" xlink:type="simple">-18.807624, 16.940288</named-content></named-content> (<xref ref-type="bibr" rid="B45">FitzSimons 1962</xref>: 161); 15 km WSW of Katima Mulilo, <named-content xmlns:xlink="http://www.w3.org/1999/xlink" content-type="dwc:verbatimCoordinates" xlink:type="simple"><named-content content-type="geo-json" specific-use="{&#34;type&#34;:&#34;Point&#34;,&#34;coordinates&#34;:[24.205930,-17.614480]}" id="NCID0EZ2CI" xlink:type="simple">-17.61448, 24.20593</named-content></named-content>2 (<xref ref-type="bibr" rid="B19">Broadley 1980</xref>: 515); Otjozondjupa Region, <named-content xmlns:xlink="http://www.w3.org/1999/xlink" content-type="dwc:verbatimCoordinates" xlink:type="simple"><named-content content-type="geo-json" specific-use="{&#34;type&#34;:&#34;Point&#34;,&#34;coordinates&#34;:[18.833000,-19.088000]}" id="NCID0EF3CI" xlink:type="simple">-19.08800, 18.83300</named-content></named-content> (<ext-link xmlns:xlink="http://www.w3.org/1999/xlink" xlink:type="simple" ext-link-type="uri" xlink:href="http://www.the-eis.com/atlas/?q=details/snake-record%26occurrence_id=654386">http://www.the-eis.com/atlas/?q=details/snake-record&amp;occurrence_id=654386</ext-link>). <bold>Zimbabwe</bold>: Malindi Siding, Hwange, <named-content xmlns:xlink="http://www.w3.org/1999/xlink" content-type="dwc:verbatimCoordinates" xlink:type="simple"><named-content content-type="geo-json" specific-use="{&#34;type&#34;:&#34;Point&#34;,&#34;coordinates&#34;:[27.018520,-18.748850]}" id="NCID0EU3CI" xlink:type="simple">-18.74885, 27.01852</named-content></named-content> (<xref ref-type="bibr" rid="B21">Broadley 1995</xref>: 48); Inyokene, Nyamandlovu, -19.93333, 28.06667 (<xref ref-type="bibr" rid="B21">Broadley 1995</xref>: 48).</p></tp:treatment-sec><tp:treatment-sec><!--Section generated to contain objects referenced in tp:taxon-treatment.--><fig id="F4" position="float" orientation="portrait"><object-id xmlns:xlink="http://www.w3.org/1999/xlink" content-type="doi" xlink:type="simple">10.3897/zookeys.1121.85693.figure4</object-id><object-id xmlns:xlink="http://www.w3.org/1999/xlink" content-type="arpha" xlink:type="simple">DBE71DD8-088B-5D62-B90B-A8C1A40B24AA</object-id><label>Figure 4.</label><caption><p>Variation in dorsal colouration of nominotypical <italic><tp:taxon-name><tp:taxon-name-part taxon-name-part-type="genus" reg="Prosymna">Prosymna</tp:taxon-name-part><tp:taxon-name-part taxon-name-part-type="species" reg="angolensis">angolensis</tp:taxon-name-part></tp:taxon-name></italic><bold>A</bold> Tundavala, Huíla Province, Angola (Photo: Justin R. Nicolau) <bold>B</bold> Grootfontein, Namibia (Photo: Francois Theart) <bold>C</bold> Bicuar National Park (<abbrev xmlns:xlink="http://www.w3.org/1999/xlink" xlink:title="Colecção Herpetológica do Lubango" id="ABBRID0ERNBI" xlink:type="simple">CHL</abbrev> 0521), Huíla Province, Angola (Photo: Ninda L. Baptista).</p></caption><graphic xmlns:xlink="http://www.w3.org/1999/xlink" xlink:href="zookeys-1121-097_article-85693__-g004.jpg" position="float" orientation="portrait" xlink:type="simple" id="oo_744035.jpg"><uri content-type="original_file" xlink:type="simple">https://binary.pensoft.net/fig/744035</uri></graphic></fig><fig id="F7" position="float" orientation="portrait"><object-id xmlns:xlink="http://www.w3.org/1999/xlink" content-type="doi" xlink:type="simple">10.3897/zookeys.1121.85693.figure7</object-id><object-id xmlns:xlink="http://www.w3.org/1999/xlink" content-type="arpha" xlink:type="simple">CF0199DA-FEDD-5DED-8C5C-E2C0DEE302C4</object-id><label>Figure 7.</label><caption><p><bold>A</bold> Lateral <bold>B</bold> ventral <bold>C</bold> medial <bold>D</bold> dorsal views of skulls of <italic><tp:taxon-name><tp:taxon-name-part taxon-name-part-type="genus" reg="Prosymna">Prosymna</tp:taxon-name-part><tp:taxon-name-part taxon-name-part-type="species" reg="angolensis">angolensis</tp:taxon-name-part></tp:taxon-name></italic> subgroup. Red arrows depict variation characters between the <italic><tp:taxon-name><tp:taxon-name-part taxon-name-part-type="genus" reg="Prosymna">P.</tp:taxon-name-part><tp:taxon-name-part taxon-name-part-type="species" reg="lisima">lisima</tp:taxon-name-part></tp:taxon-name></italic> sp. nov., <italic><tp:taxon-name><tp:taxon-name-part taxon-name-part-type="genus" reg="Prosymna">P.</tp:taxon-name-part><tp:taxon-name-part taxon-name-part-type="species" reg="angolensis">angolensis</tp:taxon-name-part></tp:taxon-name></italic>, <italic><tp:taxon-name><tp:taxon-name-part taxon-name-part-type="genus" reg="Prosymna">P.</tp:taxon-name-part><tp:taxon-name-part taxon-name-part-type="species" reg="confusa">confusa</tp:taxon-name-part></tp:taxon-name></italic> sp. nov., <tp:taxon-name><tp:taxon-name-part taxon-name-part-type="genus" reg="Prosymna">P.</tp:taxon-name-part><tp:taxon-name-part taxon-name-part-type="uncertainty-rank">cf.</tp:taxon-name-part><tp:taxon-name-part taxon-name-part-type="species" reg="frontalis">frontalis</tp:taxon-name-part></tp:taxon-name>, and <italic><tp:taxon-name><tp:taxon-name-part taxon-name-part-type="genus" reg="Prosymna">P.</tp:taxon-name-part><tp:taxon-name-part taxon-name-part-type="species" reg="janii">janii</tp:taxon-name-part></tp:taxon-name></italic>.</p></caption><graphic xmlns:xlink="http://www.w3.org/1999/xlink" xlink:href="zookeys-1121-097_article-85693__-g007.jpg" position="float" orientation="portrait" xlink:type="simple" id="oo_744038.jpg"><uri content-type="original_file" xlink:type="simple">https://binary.pensoft.net/fig/744038</uri></graphic></fig><fig id="F8" position="float" orientation="portrait"><object-id xmlns:xlink="http://www.w3.org/1999/xlink" content-type="doi" xlink:type="simple">10.3897/zookeys.1121.85693.figure8</object-id><object-id xmlns:xlink="http://www.w3.org/1999/xlink" content-type="arpha" xlink:type="simple">69065276-A109-5482-8171-AC9812B6D6F8</object-id><label>Figure 8.</label><caption><p><bold>A</bold> Frontal and <bold>B</bold> posterior views of skulls, and <bold>C</bold> lateral, dorsal, medial and ventral view of jaw of <italic><tp:taxon-name><tp:taxon-name-part taxon-name-part-type="genus" reg="Prosymna">Prosymna</tp:taxon-name-part><tp:taxon-name-part taxon-name-part-type="species" reg="angolensis">angolensis</tp:taxon-name-part></tp:taxon-name></italic> subgroup. Red arrows depict variation in characters between the <italic><tp:taxon-name><tp:taxon-name-part taxon-name-part-type="genus" reg="Prosymna">P.</tp:taxon-name-part><tp:taxon-name-part taxon-name-part-type="species" reg="lisima">lisima</tp:taxon-name-part></tp:taxon-name></italic> sp. nov., <italic><tp:taxon-name><tp:taxon-name-part taxon-name-part-type="genus" reg="Prosymna">P.</tp:taxon-name-part><tp:taxon-name-part taxon-name-part-type="species" reg="angolensis">angolensis</tp:taxon-name-part></tp:taxon-name></italic>, <italic><tp:taxon-name><tp:taxon-name-part taxon-name-part-type="genus" reg="Prosymna">P.</tp:taxon-name-part><tp:taxon-name-part taxon-name-part-type="species" reg="confusa">confusa</tp:taxon-name-part></tp:taxon-name></italic> sp. nov., <tp:taxon-name><tp:taxon-name-part taxon-name-part-type="genus" reg="Prosymna">P.</tp:taxon-name-part><tp:taxon-name-part taxon-name-part-type="uncertainty-rank">cf.</tp:taxon-name-part><tp:taxon-name-part taxon-name-part-type="species" reg="frontalis">frontalis</tp:taxon-name-part></tp:taxon-name>, and <italic><tp:taxon-name><tp:taxon-name-part taxon-name-part-type="genus" reg="Prosymna">P.</tp:taxon-name-part><tp:taxon-name-part taxon-name-part-type="species" reg="janii">janii</tp:taxon-name-part></tp:taxon-name></italic>.</p></caption><graphic xmlns:xlink="http://www.w3.org/1999/xlink" xlink:href="zookeys-1121-097_article-85693__-g008.jpg" position="float" orientation="portrait" xlink:type="simple" id="oo_744039.jpg"><uri content-type="original_file" xlink:type="simple">https://binary.pensoft.net/fig/744039</uri></graphic></fig><fig id="F9" position="float" orientation="portrait"><object-id xmlns:xlink="http://www.w3.org/1999/xlink" content-type="doi" xlink:type="simple">10.3897/zookeys.1121.85693.figure9</object-id><object-id xmlns:xlink="http://www.w3.org/1999/xlink" content-type="arpha" xlink:type="simple">9738B675-BEFF-59B0-ACDB-AA2E316CE6F3</object-id><label>Figure 9.</label><caption><p><bold>A</bold> Dorsal, frontal and ventral view of premaxillae <bold>B</bold> medial, posterior and dorsal views of palatine; and <bold>C</bold> lateral, dorsal, and ventral view of maxilla in <italic><tp:taxon-name><tp:taxon-name-part taxon-name-part-type="genus" reg="Prosymna">P.</tp:taxon-name-part><tp:taxon-name-part taxon-name-part-type="species" reg="lisima">lisima</tp:taxon-name-part></tp:taxon-name></italic> sp. nov., <italic><tp:taxon-name><tp:taxon-name-part taxon-name-part-type="genus" reg="Prosymna">P.</tp:taxon-name-part><tp:taxon-name-part taxon-name-part-type="species" reg="angolensis">angolensis</tp:taxon-name-part></tp:taxon-name></italic>, <italic><tp:taxon-name><tp:taxon-name-part taxon-name-part-type="genus" reg="Prosymna">P.</tp:taxon-name-part><tp:taxon-name-part taxon-name-part-type="species" reg="confusa">confusa</tp:taxon-name-part></tp:taxon-name></italic> sp. nov., <tp:taxon-name><tp:taxon-name-part taxon-name-part-type="genus" reg="Prosymna">P.</tp:taxon-name-part><tp:taxon-name-part taxon-name-part-type="uncertainty-rank">cf.</tp:taxon-name-part><tp:taxon-name-part taxon-name-part-type="species" reg="frontalis">frontalis</tp:taxon-name-part></tp:taxon-name> and <italic><tp:taxon-name><tp:taxon-name-part taxon-name-part-type="genus" reg="Prosymna">P.</tp:taxon-name-part><tp:taxon-name-part taxon-name-part-type="species" reg="janii">janii</tp:taxon-name-part></tp:taxon-name></italic> (from left to right).</p></caption><graphic xmlns:xlink="http://www.w3.org/1999/xlink" xlink:href="zookeys-1121-097_article-85693__-g009.jpg" position="float" orientation="portrait" xlink:type="simple" id="oo_744040.jpg"><uri content-type="original_file" xlink:type="simple">https://binary.pensoft.net/fig/744040</uri></graphic></fig><table-wrap id="T2" position="float" orientation="portrait"><label>Table 2.</label><caption><p>Summary of morphological features and measurements for <italic><tp:taxon-name><tp:taxon-name-part taxon-name-part-type="genus" reg="Prosymna">Prosymna</tp:taxon-name-part><tp:taxon-name-part taxon-name-part-type="species" reg="angolensis">angolensis</tp:taxon-name-part></tp:taxon-name></italic> group. For abbreviations see Materials and methods. Notes: * including data on the Ebanga (<xref ref-type="bibr" rid="B79">Monard 1937</xref>) and Capelongo (<xref ref-type="bibr" rid="B8">Bogert 1940</xref>) specimens.</p></caption><table id="TID0E4MCI" rules="all"><tbody><tr><th rowspan="2" colspan="1"/><th rowspan="1" colspan="1">
                  <italic>
                    <tp:taxon-name><tp:taxon-name-part taxon-name-part-type="genus" reg="Prosymna">P.</tp:taxon-name-part><tp:taxon-name-part taxon-name-part-type="species" reg="angolensis">angolensis</tp:taxon-name-part></tp:taxon-name>
                  </italic>
                </th><th rowspan="1" colspan="1">
                  <italic>
                    <tp:taxon-name><tp:taxon-name-part taxon-name-part-type="genus" reg="Prosymna">P.</tp:taxon-name-part><tp:taxon-name-part taxon-name-part-type="species" reg="angolensis">angolensis</tp:taxon-name-part></tp:taxon-name>
                  </italic>
                </th><th rowspan="1" colspan="1"><italic><tp:taxon-name><tp:taxon-name-part taxon-name-part-type="genus" reg="Prosymna">P.</tp:taxon-name-part><tp:taxon-name-part taxon-name-part-type="species" reg="lisima">lisima</tp:taxon-name-part></tp:taxon-name></italic> sp. nov.</th><th rowspan="1" colspan="1"><italic><tp:taxon-name><tp:taxon-name-part taxon-name-part-type="genus" reg="Prosymna">P.</tp:taxon-name-part><tp:taxon-name-part taxon-name-part-type="species" reg="lisima">lisima</tp:taxon-name-part></tp:taxon-name></italic> sp. nov.</th><th rowspan="1" colspan="1"><italic><tp:taxon-name><tp:taxon-name-part taxon-name-part-type="genus" reg="Prosymna">P.</tp:taxon-name-part><tp:taxon-name-part taxon-name-part-type="species" reg="confusa">confusa</tp:taxon-name-part></tp:taxon-name></italic> sp. nov.*</th></tr><tr><th rowspan="1" colspan="1">Males</th><th rowspan="1" colspan="1">Females</th><th rowspan="1" colspan="1">Males</th><th rowspan="1" colspan="1">Females</th><th rowspan="1" colspan="1">Females</th></tr><tr><td rowspan="1" colspan="1">Sample size</td><td rowspan="1" colspan="1">6</td><td rowspan="1" colspan="1">21</td><td rowspan="1" colspan="1">7</td><td rowspan="1" colspan="1">3</td><td rowspan="1" colspan="1">3</td></tr><tr><td rowspan="1" colspan="1"><abbrev xmlns:xlink="http://www.w3.org/1999/xlink" xlink:title="Snout-vent length" id="ABBRID0EGSAG" xlink:type="simple">SVL</abbrev> (mm)</td><td rowspan="1" colspan="1">160–248 (208.7 ± 29.8)</td><td rowspan="1" colspan="1">127–305 (224.7 ± 51.1)</td><td rowspan="1" colspan="1">138–198 (180.7 ± 20.5)</td><td rowspan="1" colspan="1">168–275 (214.3 ± 54.9)</td><td rowspan="1" colspan="1">231–240 (235.5± 6.4)</td></tr><tr><td rowspan="1" colspan="1"><abbrev xmlns:xlink="http://www.w3.org/1999/xlink" xlink:title="tail length" id="ABBRID0E5SAG" xlink:type="simple">TL</abbrev> (mm)</td><td rowspan="1" colspan="1">22–30 (26.5 ± 2.7)</td><td rowspan="1" colspan="1">12–27 (29.9 ± 3.7)</td><td rowspan="1" colspan="1">17.0–28.9 (24.6 ± 3.7)</td><td rowspan="1" colspan="1">19.3–28.0 (22.6 ± 4.7)</td><td rowspan="1" colspan="1">23–29 (26.0 ± 4.2)</td></tr><tr><td rowspan="1" colspan="1"><abbrev xmlns:xlink="http://www.w3.org/1999/xlink" xlink:title="tail length" id="ABBRID0EWTAG" xlink:type="simple">TL</abbrev>/total length ratio (%)</td><td rowspan="1" colspan="1">10.1–13.3 (11.40 ± 1.2)</td><td rowspan="1" colspan="1">6.5–9.4 (7.9 ± 0.9)</td><td rowspan="1" colspan="1">11.0–13.0 (12.0 ± 0.8)</td><td rowspan="1" colspan="1">8.8–10.9 (9.7 ± 1.1)</td><td rowspan="1" colspan="1">9.1–108 (9.9 ± 1.2)</td></tr><tr><td rowspan="1" colspan="1">Ventral scales</td><td rowspan="1" colspan="1">126–155 (138.1 ± 10.4)</td><td rowspan="1" colspan="1">134–163 (147.5 ± 8.3)</td><td rowspan="1" colspan="1">116–124 (120.2 ± 3.1)</td><td rowspan="1" colspan="1">117–129 (122.3 ± 6.1)</td><td rowspan="1" colspan="1">143–155 (149.7 ± 6.1)</td></tr><tr><td rowspan="1" colspan="1">Subcaudal scales</td><td rowspan="1" colspan="1">22–28 (25.4 ± 1.8)</td><td rowspan="1" colspan="1">16–25 (18.9 ± 2.5)</td><td rowspan="1" colspan="1">22–26 (23.7 ± 1.9)</td><td rowspan="1" colspan="1">18–24 (20.0 ± 3.5)</td><td rowspan="1" colspan="1">17–26 (21.0 ± 4.6)</td></tr><tr><td rowspan="1" colspan="1">Midbody scale rows</td><td rowspan="1" colspan="2">17-15-15 (rarely 19-15-15)</td><td rowspan="1" colspan="2">17-15-15</td><td rowspan="1" colspan="1">17-15-15</td></tr><tr><td rowspan="1" colspan="1">Cloacal scale</td><td rowspan="1" colspan="2">Entire</td><td rowspan="1" colspan="2">Entire</td><td rowspan="1" colspan="1">Entire</td></tr><tr><td rowspan="1" colspan="1">Preoculars</td><td rowspan="1" colspan="2">1</td><td rowspan="1" colspan="2">1 (rarely 2)</td><td rowspan="1" colspan="1">1</td></tr><tr><td rowspan="1" colspan="1">Postoculars</td><td rowspan="1" colspan="2">1 (rarely 0 or 2)</td><td rowspan="1" colspan="2">2</td><td rowspan="1" colspan="1">1</td></tr><tr><td rowspan="1" colspan="1">Temporals</td><td rowspan="1" colspan="2">1+2 (rarely 2+2, 2, 3)</td><td rowspan="1" colspan="2">1+2 (rarely 1+2+3)</td><td rowspan="1" colspan="1">1+5</td></tr><tr><td rowspan="1" colspan="1">Supralabials (contacting eye)</td><td rowspan="1" colspan="2">6 (3,4) [rarely 5 (2,3) or 7 (3,4)]</td><td rowspan="1" colspan="2">6 (3,4) [rarely 5 (2,3)]</td><td rowspan="1" colspan="1">5–6 (3, 4)</td></tr><tr><td rowspan="1" colspan="1">Infralabials (in contact with 1<sup>st</sup> chin shield)</td><td rowspan="1" colspan="2">7 (3) [rarely 8 (3)]</td><td rowspan="1" colspan="2">7 (3)</td><td rowspan="1" colspan="1">7 (3)</td></tr><tr><td rowspan="1" colspan="1">Loreal</td><td rowspan="1" colspan="2">Present</td><td rowspan="1" colspan="2">Present</td><td rowspan="1" colspan="1">Present</td></tr></tbody></table></table-wrap><fig id="F2" position="float" orientation="portrait"><object-id xmlns:xlink="http://www.w3.org/1999/xlink" content-type="doi" xlink:type="simple">10.3897/zookeys.1121.85693.figure2</object-id><object-id xmlns:xlink="http://www.w3.org/1999/xlink" content-type="arpha" xlink:type="simple">A011B2DA-34D3-5656-91FB-A887C7753DB9</object-id><label>Figure 2.</label><caption><p><bold>a</bold> Maximum likelihood (IQTREE) concatenated phylogeny with <abbrev xmlns:xlink="http://www.w3.org/1999/xlink" xlink:title="Bayesian inference" id="ABBRID0EBFBG" xlink:type="simple">BI</abbrev> BEAST and <abbrev xmlns:xlink="http://www.w3.org/1999/xlink" xlink:title="Bayesian inference" id="ABBRID0EFFBG" xlink:type="simple">BI</abbrev> MrBayes support overlain. Each of the species groups are demarcated by coloured vertical bars at the right margin <bold>b</bold> maximum likelihood (IQTREE) phylogenies (<italic>16S</italic> and <italic>cyt-b</italic>) with gene-specific single-locus species delimitation analyses results overlain. The bars to the right of the phylogeny represent the putative taxa assignments for each analysis and the values beneath the bars denote the total number of putative taxa for each analysis.</p></caption><graphic xmlns:xlink="http://www.w3.org/1999/xlink" xlink:href="zookeys-1121-097_article-85693__-g002.jpg" position="float" orientation="portrait" xlink:type="simple" id="oo_744033.jpg"><uri content-type="original_file" xlink:type="simple">https://binary.pensoft.net/fig/744033</uri></graphic></fig><fn-group><fn id="FN1"><p>Broadley (1980) listed Werner (1929: 142) as chersonomy of Prosymna angolensis, but we have removed it in this work as it refers to Psammophis angolensis (Bocage, 1872).</p></fn></fn-group></tp:treatment-sec><ref-list><ref id="B5"><mixed-citation xmlns:xlink="http://www.w3.org/1999/xlink" xlink:type="simple"><person-group><name name-style="western"><surname>Bocage</surname><given-names>JVB</given-names></name></person-group> (<year>1873</year>) <article-title>Mélanges erpétologiques. II. Sur quelques Reptiles et Batraciens nouveaux, rares ou peu connus d’frique occidentale.</article-title><source>Jornal de Sciencias Mathematicas, Physicas e Naturaes</source><volume>4</volume>: <fpage>209</fpage>–<lpage>227</lpage>.</mixed-citation></ref><ref id="B6"><mixed-citation xmlns:xlink="http://www.w3.org/1999/xlink" xlink:type="simple"><person-group><name name-style="western"><surname>Bocage</surname><given-names>JVB</given-names></name></person-group> (<year>1882</year>) Noticia ácerca de alguns reptis d’Angôche que existem no Museu Nacional de Lisboa. Jornal de Sciencias Mathematicas, Physicas e Naturaes. Academia Real das Sciencias de Lisboa VIII(32): 286–290.</mixed-citation></ref><ref id="B7"><mixed-citation xmlns:xlink="http://www.w3.org/1999/xlink" xlink:type="simple"><person-group><name name-style="western"><surname>Bocage</surname><given-names>JVB</given-names></name></person-group> (<year>1895</year>) <source>Herpétologie d’Angola et du Congo.</source><publisher-name>Ministério da Marinha e das Colónias</publisher-name>, <publisher-loc>Lisbonne, Portugal</publisher-loc>, <size units="page">203 pp</size>. [20 pls]</mixed-citation></ref><ref id="B10"><mixed-citation xmlns:xlink="http://www.w3.org/1999/xlink" xlink:type="simple"><person-group><name name-style="western"><surname>Boulenger</surname><given-names>GA</given-names></name></person-group> (<year>1894</year>) Catalogue of the snakes in the British Museum (Natural History). Volume II. Containing the conclusion of the Colubriae Aglyphæ. British Museum (Natural History), London, [xi,] 382 pp.</mixed-citation></ref><ref id="B11"><mixed-citation xmlns:xlink="http://www.w3.org/1999/xlink" xlink:type="simple"><person-group><name name-style="western"><surname>Boulenger</surname><given-names>GA</given-names></name></person-group> (<year>1896</year>) Catalogue of the snakes in the British Museum (Natural History). Volume III. Containing the Families <tp:taxon-name><tp:taxon-name-part taxon-name-part-type="family">Colubridae</tp:taxon-name-part></tp:taxon-name> (Opisthoglyphae and Proteroglyphae), <tp:taxon-name><tp:taxon-name-part taxon-name-part-type="family">Amblycephalidae</tp:taxon-name-part></tp:taxon-name>, and <tp:taxon-name><tp:taxon-name-part taxon-name-part-type="family">Viperidae</tp:taxon-name-part></tp:taxon-name>. British Museum (Natural History), London, [xiv,] 727 pp.</mixed-citation></ref><ref id="B78"><mixed-citation xmlns:xlink="http://www.w3.org/1999/xlink" xlink:type="simple"><person-group><name name-style="western"><surname>Monard</surname><given-names>A</given-names></name></person-group> (<year>1931</year>) <article-title>Mission scientifique Suisse dans l’Angola. Résultats scientifiques. Reptiles.</article-title><source>Bulletin de la Société Neuchâteloise des sciences Naturelles</source><volume>33</volume>: <fpage>89</fpage>–<lpage>111</lpage>.</mixed-citation></ref><ref id="B79"><mixed-citation xmlns:xlink="http://www.w3.org/1999/xlink" xlink:type="simple"><person-group><name name-style="western"><surname>Monard</surname><given-names>A</given-names></name></person-group> (<year>1937</year>) <article-title>Contribution à l’Herpétologie d’Angola.</article-title><source>Arquivos do Museu Bocage</source><volume>8</volume>: <fpage>19</fpage>–<lpage>154</lpage>.</mixed-citation></ref><ref id="B72"><mixed-citation xmlns:xlink="http://www.w3.org/1999/xlink" xlink:type="simple"><person-group><name name-style="western"><surname>Mertens</surname><given-names>R</given-names></name></person-group> (<year>1937</year>) <article-title>Reptilien und Amphibien aus dem südlichen Inner-Afrika.</article-title><source>Abhandlungen der Senckenbergischen Naturforschenden Gesellschaft</source><volume>20</volume>: <fpage>425</fpage>–<lpage>443</lpage>.</mixed-citation></ref><ref id="B73"><mixed-citation xmlns:xlink="http://www.w3.org/1999/xlink" xlink:type="simple"><person-group><name name-style="western"><surname>Mertens</surname><given-names>R</given-names></name></person-group> (<year>1938</year>) <article-title>Amphibien und Reptilien aus Angola gesmmelt von W. Shack.</article-title><source>Senckenbergiana</source><volume>20</volume>: <fpage>425</fpage>–<lpage>443</lpage>.</mixed-citation></ref><ref id="B64"><mixed-citation xmlns:xlink="http://www.w3.org/1999/xlink" xlink:type="simple"><person-group><name name-style="western"><surname>Loveridge</surname><given-names>A</given-names></name></person-group> (<year>1958</year>) <article-title>Revision of five African snake genera.</article-title><source>Bulletin of Comparative Zoology</source><volume>1191</volume>: <fpage>1</fpage>–<lpage>198</lpage>.</mixed-citation></ref><ref id="B12"><mixed-citation xmlns:xlink="http://www.w3.org/1999/xlink" xlink:type="simple"><person-group><name name-style="western"><surname>Boulenger</surname><given-names>GA</given-names></name></person-group> (<year>1915</year>) <article-title>A list of the snakes of the Belgian and Portuguese Congo, northern Rhodesia, and Angola.</article-title><source>Proceedings of the Zoological Society of London</source><volume>1915</volume>(<issue>2</issue>): <fpage>193</fpage>–<lpage>223</lpage>. <ext-link xlink:type="simple" ext-link-type="doi" xlink:href="10.1111/j.1469-7998.1915.tb07411.x">https://doi.org/10.1111/j.1469-7998.1915.tb07411.x</ext-link></mixed-citation></ref><ref id="B31"><mixed-citation xmlns:xlink="http://www.w3.org/1999/xlink" xlink:type="simple"><person-group><name name-style="western"><surname>Chabanaud</surname><given-names>P</given-names></name></person-group> (<year>1916</year>) <article-title>Revision du genre <italic><tp:taxon-name><tp:taxon-name-part taxon-name-part-type="genus">Prosymna</tp:taxon-name-part></tp:taxon-name></italic> Gray.</article-title><source>Bulletin du Muséum National d’Histoire Naturelle</source><volume>1916</volume>: <fpage>433</fpage>–<lpage>440</lpage>.</mixed-citation></ref><ref id="B8"><mixed-citation xmlns:xlink="http://www.w3.org/1999/xlink" xlink:type="simple"><person-group><name name-style="western"><surname>Bogert</surname><given-names>CM</given-names></name></person-group> (<year>1940</year>) <article-title>Herpetological Results of the Vernay Angola expedition.</article-title><source>Bulletin of the American Museum of Natural History</source><volume>77</volume>: <fpage>1</fpage>–<lpage>107</lpage>.</mixed-citation></ref><ref id="B74"><mixed-citation xmlns:xlink="http://www.w3.org/1999/xlink" xlink:type="simple"><person-group><name name-style="western"><surname>Mertens</surname><given-names>R</given-names></name></person-group> (<year>1955</year>) <article-title>Die Amphibien und Reptilien Südwestafrikas. Aus den Ergebnissen einer im Jahre 1952 ausgeführten Reise.</article-title><source>Abhandlungen der Senckenbergischen Naturforschenden Gesellschaft</source><volume>490</volume>: <fpage>1</fpage>–<lpage>172</lpage>.</mixed-citation></ref><ref id="B75"><mixed-citation xmlns:xlink="http://www.w3.org/1999/xlink" xlink:type="simple"><person-group><name name-style="western"><surname>Mertens</surname><given-names>R</given-names></name></person-group> (<year>1971</year>) <article-title>Die Herpetofauna Südwest-Afrikas.</article-title><source>Abhandlungen der Senckenbergischen Naturforschenden Gesellschaft</source><volume>529</volume>: <fpage>1</fpage>–<lpage>110</lpage>.</mixed-citation></ref><ref id="B53"><mixed-citation xmlns:xlink="http://www.w3.org/1999/xlink" xlink:type="simple"><person-group><name name-style="western"><surname>Hellmich</surname><given-names>W</given-names></name></person-group> (<year>1957</year>) <article-title>Die reptilienausbeute der Hamburgischen Angola Expedition.</article-title><source>Mitteilungen aus dem Hamburgischen Zoologischen Museum und Institut</source><volume>55</volume>: <fpage>39</fpage>–<lpage>80</lpage>.</mixed-citation></ref><ref id="B45"><mixed-citation xmlns:xlink="http://www.w3.org/1999/xlink" xlink:type="simple"><person-group><name name-style="western"><surname>FitzSimons</surname><given-names>VFM</given-names></name></person-group> (<year>1962</year>) <source>Snakes of southern Africa.</source><publisher-name>Purnell and Sons</publisher-name>, <publisher-loc>Cape Town, South Africa</publisher-loc>, <size units="page">424 pp</size>.</mixed-citation></ref><ref id="B46"><mixed-citation xmlns:xlink="http://www.w3.org/1999/xlink" xlink:type="simple"><person-group><name name-style="western"><surname>FitzSimons</surname><given-names>VFM</given-names></name></person-group> (<year>1966</year>) <article-title>A check-list, with synoptic keys, to the snakes of southern Africa.</article-title><source>Annals of the Transvaal Museum</source><volume>25</volume>: <fpage>25</fpage>–<lpage>79</lpage>.</mixed-citation></ref><ref id="B47"><mixed-citation xmlns:xlink="http://www.w3.org/1999/xlink" xlink:type="simple"><person-group><name name-style="western"><surname>FitzSimons</surname><given-names>VFM</given-names></name></person-group> (<year>1970</year>) <source>A field guide to the snakes of southern Africa.</source><publisher-name>Collins</publisher-name>, <publisher-loc>London</publisher-loc>, <size units="page">231 pp</size>.</mixed-citation></ref><ref id="B56"><mixed-citation xmlns:xlink="http://www.w3.org/1999/xlink" xlink:type="simple"><person-group><name name-style="western"><surname>Isemonger</surname><given-names>RM</given-names></name></person-group> (<year>1968</year>) <source>Snakes of Africa. 1<sup>st</sup> Edn.</source><publisher-name>Books of Africa</publisher-name>, <publisher-loc>Cape Town</publisher-loc>, <size units="page">263 pp</size>.</mixed-citation></ref><ref id="B19"><mixed-citation xmlns:xlink="http://www.w3.org/1999/xlink" xlink:type="simple"><person-group><name name-style="western"><surname>Broadley</surname><given-names>DG</given-names></name></person-group> (<year>1980</year>) <article-title>A revision of the African snake genus <italic><tp:taxon-name><tp:taxon-name-part taxon-name-part-type="genus">Prosymna</tp:taxon-name-part></tp:taxon-name></italic> Gray (<tp:taxon-name><tp:taxon-name-part taxon-name-part-type="family">Colubridae</tp:taxon-name-part></tp:taxon-name>). Occasional papers of the National Museums of Rhodesia, Series B.</article-title><source>Nature and Science</source><volume>6</volume>: <fpage>481</fpage>–<lpage>556</lpage>.</mixed-citation></ref><ref id="B20"><mixed-citation xmlns:xlink="http://www.w3.org/1999/xlink" xlink:type="simple"><person-group><name name-style="western"><surname>Broadley</surname><given-names>DG</given-names></name></person-group> (<year>1990</year>) <source>FitzSimons’ Snakes of southern Africa. Revised Edition. Jonathan Ball and Ad.</source><publisher-name>Donker Publishers</publisher-name>, <publisher-loc>Parklands</publisher-loc>, <size units="page">376 pp</size>.</mixed-citation></ref><ref id="B21"><mixed-citation xmlns:xlink="http://www.w3.org/1999/xlink" xlink:type="simple"><person-group><name name-style="western"><surname>Broadley</surname><given-names>DG</given-names></name></person-group> (<year>1995</year>) Geographical Distribution - <italic><tp:taxon-name><tp:taxon-name-part taxon-name-part-type="genus">Prosymna</tp:taxon-name-part><tp:taxon-name-part taxon-name-part-type="species">angolensis</tp:taxon-name-part></tp:taxon-name></italic>. African Herp News 23: 48.</mixed-citation></ref><ref id="B1"><mixed-citation xmlns:xlink="http://www.w3.org/1999/xlink" xlink:type="simple"><person-group><name name-style="western"><surname>Auerbach</surname><given-names>RD</given-names></name></person-group> (<year>1987</year>) <source>The Amphibians and Reptiles of Botswana.</source><publisher-name>Mokwepa Consultants</publisher-name>, <publisher-loc>Gaborone, Botswana</publisher-loc>, <size units="page">295 pp</size>.</mixed-citation></ref><ref id="B13"><mixed-citation xmlns:xlink="http://www.w3.org/1999/xlink" xlink:type="simple"><person-group><name name-style="western"><surname>Branch</surname><given-names>WR</given-names></name></person-group> (<year>1998</year>) <source>Field Guide to the Snakes and other Reptiles of Southern Africa. Revised Edition.</source><publisher-name>Struik Publishers</publisher-name>, <publisher-loc>Cape Town</publisher-loc>, <size units="page">399 pp</size>.</mixed-citation></ref><ref id="B14"><mixed-citation xmlns:xlink="http://www.w3.org/1999/xlink" xlink:type="simple"><person-group><name name-style="western"><surname>Branch</surname><given-names>WR</given-names></name></person-group> (<year>2018</year>) Snakes of Angola: An annotated checklist. Amphibian &amp; Reptile Conservation 12(2)[General Section]: 41–82[e159].</mixed-citation></ref><ref id="B23"><mixed-citation xmlns:xlink="http://www.w3.org/1999/xlink" xlink:type="simple"><person-group><name name-style="western"><surname>Broadley</surname><given-names>DG</given-names></name><name name-style="western"><surname>Doria</surname><given-names>CT</given-names></name><name name-style="western"><surname>Wigge</surname><given-names>J</given-names></name></person-group> (<year>2003</year>) <source>Snakes of Zambia. An Atlas and Field Guide.</source><publisher-name>Edition Chimaira</publisher-name>, <publisher-loc>Frankfurt</publisher-loc>, <size units="page">280 pp</size>.</mixed-citation></ref><ref id="B65"><mixed-citation xmlns:xlink="http://www.w3.org/1999/xlink" xlink:type="simple"><person-group><name name-style="western"><surname>Marais</surname><given-names>J</given-names></name></person-group> (<year>2004</year>) <source>A Complete Guide to the Snakes of Southern Africa, 2<sup>nd</sup> edn.</source><publisher-name>Struik Publishers</publisher-name>, <publisher-loc>Cape Town</publisher-loc>, <size units="page">312 pp</size>.</mixed-citation></ref><ref id="B22"><mixed-citation xmlns:xlink="http://www.w3.org/1999/xlink" xlink:type="simple"><person-group><name name-style="western"><surname>Broadley</surname><given-names>D</given-names></name><name name-style="western"><surname>Blaylock</surname><given-names>R</given-names></name></person-group> (<year>2013</year>) <source>The Snakes of Zimbabwe and Botswana.</source><publisher-name>Chimaira</publisher-name>, <publisher-loc>Frankfurt</publisher-loc>, <size units="page">387 pp</size>.</mixed-citation></ref><ref id="B54"><mixed-citation xmlns:xlink="http://www.w3.org/1999/xlink" xlink:type="simple"><person-group><name name-style="western"><surname>Herrmann</surname><given-names>H-W</given-names></name><name name-style="western"><surname>Branch</surname><given-names>WR</given-names></name></person-group> (<year>2013</year>) <article-title>Fifty years of herpetological research in the Namib Desert and Namibia with an updated and annotated species checklist.</article-title><source>Journal of Arid Environments</source><volume>93</volume>: <fpage>94</fpage>–<lpage>115</lpage>. <ext-link xlink:type="simple" ext-link-type="doi" xlink:href="10.1016/j.jaridenv.2012.05.003">https://doi.org/10.1016/j.jaridenv.2012.05.003</ext-link></mixed-citation></ref><ref id="B104"><mixed-citation xmlns:xlink="http://www.w3.org/1999/xlink" xlink:type="simple"><person-group><name name-style="western"><surname>Wallach</surname><given-names>V</given-names></name><name name-style="western"><surname>Williams</surname><given-names>KL</given-names></name><name name-style="western"><surname>Boundy</surname><given-names>J</given-names></name></person-group> (<year>2014</year>) <source>Snakes of the World: A catalogue of living and extinct species.</source><publisher-name>[type catalogue] CRC Press</publisher-name>, <publisher-loc>Florida</publisher-loc>, <size units="page">1237 pp</size>.</mixed-citation></ref><ref id="B3"><mixed-citation xmlns:xlink="http://www.w3.org/1999/xlink" xlink:type="simple"><person-group><name name-style="western"><surname>Baptista</surname><given-names>NL</given-names></name><name name-style="western"><surname>António</surname><given-names>T</given-names></name><name name-style="western"><surname>Branch</surname><given-names>WR</given-names></name></person-group> (<year>2019</year>) The herpetofauna of Bicuar National Park and surroundings, southwestern Angola: a preliminary checklist. Amphibian &amp; Reptile Conservation 13(2)[Special Section]: 96–130[e203].</mixed-citation></ref><ref id="B33"><mixed-citation xmlns:xlink="http://www.w3.org/1999/xlink" xlink:type="simple"><person-group><name name-style="western"><surname>Chippaux</surname><given-names>J-P</given-names></name><name name-style="western"><surname>Jackson</surname><given-names>K</given-names></name></person-group> (<year>2019</year>) <source>Snakes of Central and Western Africa.</source><publisher-name>Johns Hopkins University Press</publisher-name>, <publisher-loc>Baltimore</publisher-loc>, <size units="page">448 pp</size>.</mixed-citation></ref><ref id="B29"><mixed-citation xmlns:xlink="http://www.w3.org/1999/xlink" xlink:type="simple"><person-group><name name-style="western"><surname>Ceríaco</surname><given-names>LMP</given-names></name><name name-style="western"><surname>Parrinha</surname><given-names>D</given-names></name><name name-style="western"><surname>Marques</surname><given-names>MP</given-names></name></person-group> (<year>2021a</year>) <article-title>Saving collections: Taxonomic revision of the herpetological collection of the Instituto de Investigação Científica Tropical, Lisbon (Portugal) with a protocol to rescue abandoned collections.</article-title><source>ZooKeys</source><volume>1052</volume>: <fpage>85</fpage>–<lpage>156</lpage>. <ext-link xlink:type="simple" ext-link-type="doi" xlink:href="10.3897/zookeys.1052.64607">https://doi.org/10.3897/zookeys.1052.64607</ext-link></mixed-citation></ref><ref id="B48"><mixed-citation xmlns:xlink="http://www.w3.org/1999/xlink" xlink:type="simple"><person-group><name name-style="western"><surname>Gemel</surname><given-names>R</given-names></name><name name-style="western"><surname>Gassner</surname><given-names>G</given-names></name><name name-style="western"><surname>Schweiger</surname><given-names>S</given-names></name></person-group> (<year>2019</year>) <article-title>Katalog der Typen der Herpetologischen Sammlung des Naturhistorischen Museums Wien–2018.</article-title><source>Annalen des Naturhistorischen Museums in Wien, Serie B</source><volume>121</volume>: <fpage>33</fpage>–<lpage>248</lpage>.</mixed-citation></ref><ref id="B52"><mixed-citation xmlns:xlink="http://www.w3.org/1999/xlink" xlink:type="simple"><person-group><name name-style="western"><surname>Heinicke</surname><given-names>MP</given-names></name><name name-style="western"><surname>Titus-McQuillan</surname><given-names>JE</given-names></name><name name-style="western"><surname>Daza</surname><given-names>JD</given-names></name><name name-style="western"><surname>Kull</surname><given-names>EM</given-names></name><name name-style="western"><surname>Stanley</surname><given-names>EL</given-names></name><name name-style="western"><surname>Bauer</surname><given-names>AM</given-names></name></person-group> (<year>2020</year>) <article-title>Phylogeny and evolution of unique skull morphologies in dietary specialist African shovel-snouted snakes (<tp:taxon-name><tp:taxon-name-part taxon-name-part-type="family">Lamprophiidae</tp:taxon-name-part></tp:taxon-name>: <italic><tp:taxon-name><tp:taxon-name-part taxon-name-part-type="genus">Prosymna</tp:taxon-name-part></tp:taxon-name></italic>). Biological Journal of the Linnean Society.</article-title><source>Linnean Society of London</source><volume>131</volume>(<issue>1</issue>): <fpage>136</fpage>–<lpage>153</lpage>. <ext-link xlink:type="simple" ext-link-type="doi" xlink:href="10.1093/biolinnean/blaa076">https://doi.org/10.1093/biolinnean/blaa076</ext-link></mixed-citation></ref></ref-list></tp:taxon-treatment>
