# Supplementary material for: Taxonomical review of Prosymnaangolensis Boulenger, 1915 (Elapoidea, Prosymnidae) with the description of two new species
Source: Zookeys. 2022 Sep 15;1121:97–143. doi: 10.3897/zookeys.1121.85693 (PMC9848606; doi:10.3897/zookeys.1121.85693)
Supplement: XML Treatment for Prosymna confusa [file zookeys.1121.85693-treatment3.xml]

<!DOCTYPE tp:taxon-treatment
  PUBLIC "-//TaxonX//DTD Taxonomic Treatment Publishing DTD v0 20100105//EN" "tax-treatment-NSO.dtd">
<tp:taxon-treatment xmlns:tp="http://www.plazi.org/taxpub"><tp:treatment-meta><kwd-group><label>Taxon classification</label><kwd>
                  <named-content content-type="kingdom">Animalia</named-content>
                </kwd><kwd>
                  <named-content content-type="order">Squamata</named-content>
                </kwd><kwd>
                  <named-content content-type="family">Prosymnidae</named-content>
                </kwd></kwd-group><mixed-citation publication-type="journal"><person-group><name><surname>Conradie</surname><given-names>Werner</given-names></name><name><surname>Keates</surname><given-names>Chad</given-names></name><name><surname>Baptista</surname><given-names>Ninda L.</given-names></name><name><surname>Lobón-Rovira</surname><given-names>Javier</given-names></name></person-group><article-title>Taxonomical review of <italic><tp:taxon-name><tp:taxon-name-part taxon-name-part-type="genus" reg="Prosymna">Prosymna</tp:taxon-name-part><tp:taxon-name-part taxon-name-part-type="species" reg="angolensis">angolensis</tp:taxon-name-part></tp:taxon-name></italic> Boulenger, 1915 (<tp:taxon-name><tp:taxon-name-part taxon-name-part-type="superfamily">Elapoidea</tp:taxon-name-part></tp:taxon-name>, <tp:taxon-name><tp:taxon-name-part taxon-name-part-type="family">Prosymnidae</tp:taxon-name-part></tp:taxon-name>) with the description of two new species</article-title><source>Zookeys</source><day>15</day><month>09</month><year>2022</year><volume>1121</volume><fpage>97</fpage><lpage>143</lpage><pub-id pub-id-type="doi">10.3897/zookeys.1121.85693</pub-id></mixed-citation></tp:treatment-meta><tp:nomenclature><tp:taxon-name>
                <object-id xmlns:xlink="http://www.w3.org/1999/xlink" content-type="arpha" xlink:type="simple">08424C0A-45F1-5E4F-ABB8-0A90FAEC1D6A</object-id>
                <tp:taxon-name-part taxon-name-part-type="genus" reg="Prosymna">Prosymna</tp:taxon-name-part>
                <tp:taxon-name-part taxon-name-part-type="species" reg="confusa">confusa</tp:taxon-name-part>
                <object-id xmlns:xlink="http://www.w3.org/1999/xlink" content-type="zoobank" xlink:type="simple">https://zoobank.org/A4E2E3E8-A658-4007-B5F4-46D875457EA1</object-id>
              </tp:taxon-name><tp:taxon-status xmlns:xlink="http://www.w3.org/1999/xlink" xlink:type="simple">sp. nov.</tp:taxon-status><xref ref-type="fig" rid="F6">Figs 6</xref><xref ref-type="fig" rid="F7">, 7</xref><xref ref-type="fig" rid="F8">, 8</xref><xref ref-type="fig" rid="F9">, 9</xref><xref ref-type="fig" rid="F13">, 13 Common names: Plain Shovel-snout Snake (English); Cobra-de-focinho-de-pá-lisa (Portuguese).</xref></tp:nomenclature><tp:treatment-sec sec-type="Chresonymy" id="SECID0EYCCB"><title>Chresonymy.</title><p><italic><tp:taxon-name><tp:taxon-name-part taxon-name-part-type="genus" reg="Prosymna">Prosymna</tp:taxon-name-part><tp:taxon-name-part taxon-name-part-type="species" reg="angolensis">angolensis</tp:taxon-name-part></tp:taxon-name></italic>: <xref ref-type="bibr" rid="B8">Bogert 1940</xref>: 59; <xref ref-type="bibr" rid="B79">Monard 1937</xref>: 123 (in part); <xref ref-type="bibr" rid="B19">Broadley 1980</xref>: 152 (in part).</p><p><italic><tp:taxon-name><tp:taxon-name-part taxon-name-part-type="genus" reg="Prosymna">Prosymna</tp:taxon-name-part><tp:taxon-name-part taxon-name-part-type="species" reg="ambigua">ambigua</tp:taxon-name-part></tp:taxon-name></italic>: <xref ref-type="bibr" rid="B14">Branch 2018</xref>: 64, fig. 24; <xref ref-type="bibr" rid="B86">Pietersen et al. 2021</xref>: 96, fig.</p><p><xref ref-type="bibr" rid="B79">Monard (1937)</xref> was the first to document a uniformly grey specimen from Ebanga. This was followed by <xref ref-type="bibr" rid="B8">Bogert (1940)</xref> who documented a specimen from Capelongo (<named-content xmlns:xlink="http://www.w3.org/1999/xlink" content-type="dwc:institutional_code" xlink:title="American Museum of Natural History" xlink:href="http://grbio.org/institution/american-museum-natural-history" xlink:type="simple">AMNH</named-content> R50504) that also exhibited a uniform pale brown dorsum with small white spots (similar to <italic><tp:taxon-name><tp:taxon-name-part taxon-name-part-type="genus" reg="Prosymna">P.</tp:taxon-name-part><tp:taxon-name-part taxon-name-part-type="species" reg="meleagris">meleagris</tp:taxon-name-part></tp:taxon-name></italic> pattern). This uniform dorsum colouration is in agreement with the new specimen collected from coastal Angola (<xref ref-type="bibr" rid="B14">Branch 2018</xref>) and this colouration is very distinct from the other two species, yellowish grey with paired small black dorsum spots in <italic><tp:taxon-name><tp:taxon-name-part taxon-name-part-type="genus" reg="Prosymna">P.</tp:taxon-name-part><tp:taxon-name-part taxon-name-part-type="species" reg="angolensis">angolensis</tp:taxon-name-part></tp:taxon-name></italic> and bright yellow with fused black blotches in <italic><tp:taxon-name><tp:taxon-name-part taxon-name-part-type="genus" reg="Prosymna">P.</tp:taxon-name-part><tp:taxon-name-part taxon-name-part-type="species" reg="lisima">lisima</tp:taxon-name-part></tp:taxon-name></italic> sp. nov.</p></tp:treatment-sec><tp:treatment-sec sec-type="material" id="SECID0EEKAK"><title>Material examined.</title><p><bold><italic>Holotype</italic></bold> (female). <abbrev xmlns:xlink="http://www.w3.org/1999/xlink" xlink:title="Port Elizabeth Museum at Bayworld Complex" id="ABBRID0EPKAK" xlink:type="simple">PEM</abbrev> R24013, collected from 20 km west of Lola on the road northwest to Camacuio, on the edge of Bentiaba River (<named-content xmlns:xlink="http://www.w3.org/1999/xlink" content-type="dwc:verbatimCoordinates" xlink:type="simple"><named-content content-type="geo-json" specific-use="{&#34;type&#34;:&#34;Point&#34;,&#34;coordinates&#34;:[13.458060,-14.275830]}" id="NCID0EWKAK" xlink:type="simple">-14.27583, 13.45806</named-content></named-content>, 791 m a.s.l.), Namibe Province, Angola by William R. Branch, Pedro Vaz Pinto and João S. de Almeida on 2 November 2015.</p></tp:treatment-sec><tp:treatment-sec sec-type="material" id="SECID0E2KAK"><title>Additional material tentatively assigned to the new species.</title><p><named-content xmlns:xlink="http://www.w3.org/1999/xlink" content-type="dwc:institutional_code" xlink:title="American Museum of Natural History" xlink:href="http://grbio.org/institution/american-museum-natural-history" xlink:type="simple">AMNH</named-content> 50504, Capelongo, approx. <named-content xmlns:xlink="http://www.w3.org/1999/xlink" content-type="dwc:verbatimCoordinates" xlink:type="simple"><named-content content-type="geo-json" specific-use="{&#34;type&#34;:&#34;Point&#34;,&#34;coordinates&#34;:[16.292410,-14.466450]}" id="NCID0EILAK" xlink:type="simple">-14.46645, 16.29241</named-content></named-content>, Huíla Province, Angola (<xref ref-type="bibr" rid="B8">Bogert 1940</xref>: 59); Ebanga, approx.  <named-content xmlns:xlink="http://www.w3.org/1999/xlink" content-type="dwc:verbatimCoordinates" xlink:type="simple"><named-content content-type="geo-json" specific-use="{&#34;type&#34;:&#34;Point&#34;,&#34;coordinates&#34;:[14.733330,-12.733330]}" id="NCID0EULAK" xlink:type="simple">-12.73333, 14.73333 </named-content></named-content>, Benguela Province, Angola (<xref ref-type="bibr" rid="B79">Monard 1937</xref>: 123).</p></tp:treatment-sec><tp:treatment-sec sec-type="diagnosis" id="SECID0E4LAK"><title>Diagnosis.</title><p>The new species differs from other <italic><tp:taxon-name><tp:taxon-name-part taxon-name-part-type="genus" reg="Prosymna">Prosymna</tp:taxon-name-part></tp:taxon-name></italic> species in the following characters: rostral sharply depressed and angular (vs. rounded in <italic><tp:taxon-name><tp:taxon-name-part taxon-name-part-type="genus" reg="Prosymna">P.</tp:taxon-name-part><tp:taxon-name-part taxon-name-part-type="species" reg="visseri">visseri</tp:taxon-name-part></tp:taxon-name></italic>); presence of a single band-like internasal (vs. paired internasals in <italic><tp:taxon-name><tp:taxon-name-part taxon-name-part-type="genus" reg="Prosymna">P.</tp:taxon-name-part><tp:taxon-name-part taxon-name-part-type="species" reg="somalica">somalica</tp:taxon-name-part></tp:taxon-name></italic>, <italic><tp:taxon-name><tp:taxon-name-part taxon-name-part-type="genus" reg="Prosymna">P.</tp:taxon-name-part><tp:taxon-name-part taxon-name-part-type="species" reg="bivittata">bivittata</tp:taxon-name-part></tp:taxon-name></italic>, <italic><tp:taxon-name><tp:taxon-name-part taxon-name-part-type="genus" reg="Prosymna">P.</tp:taxon-name-part><tp:taxon-name-part taxon-name-part-type="species" reg="sundevalli">sundevalli</tp:taxon-name-part></tp:taxon-name></italic>, <italic><tp:taxon-name><tp:taxon-name-part taxon-name-part-type="genus" reg="Prosymna">P.</tp:taxon-name-part><tp:taxon-name-part taxon-name-part-type="species" reg="lineata">lineata</tp:taxon-name-part></tp:taxon-name></italic>); dorsal scales smooth (keeled in <italic><tp:taxon-name><tp:taxon-name-part taxon-name-part-type="genus" reg="Prosymna">P.</tp:taxon-name-part><tp:taxon-name-part taxon-name-part-type="species" reg="janii">janii</tp:taxon-name-part></tp:taxon-name></italic>); midbody scale rows 15–17 (vs. 19–21 in <italic><tp:taxon-name><tp:taxon-name-part taxon-name-part-type="genus" reg="Prosymna">P.</tp:taxon-name-part><tp:taxon-name-part taxon-name-part-type="species" reg="pitmani">pitmani</tp:taxon-name-part></tp:taxon-name></italic>); six supralabials, with 3<sup>rd</sup> and 4<sup>th</sup> entering orbit (vs. five supralabials, with 2<sup>nd</sup> and 3<sup>rd</sup> entering orbit in <italic><tp:taxon-name><tp:taxon-name-part taxon-name-part-type="genus" reg="Prosymna">P.</tp:taxon-name-part><tp:taxon-name-part taxon-name-part-type="species" reg="meleagris">meleagris</tp:taxon-name-part></tp:taxon-name></italic> and <italic><tp:taxon-name><tp:taxon-name-part taxon-name-part-type="genus" reg="Prosymna">P.</tp:taxon-name-part><tp:taxon-name-part taxon-name-part-type="species" reg="greigerti">greigerti</tp:taxon-name-part></tp:taxon-name></italic>); single apical pits on dorsal scales (vs. paired apical pits in <italic><tp:taxon-name><tp:taxon-name-part taxon-name-part-type="genus" reg="Prosymna">P.</tp:taxon-name-part><tp:taxon-name-part taxon-name-part-type="species" reg="ruspolii">ruspolii</tp:taxon-name-part></tp:taxon-name></italic>); lower number of ventral scales in both sexes (116–129 vs. 153–199 in <italic><tp:taxon-name><tp:taxon-name-part taxon-name-part-type="genus" reg="Prosymna">P.</tp:taxon-name-part><tp:taxon-name-part taxon-name-part-type="species" reg="frontalis">frontalis</tp:taxon-name-part></tp:taxon-name></italic>); dorsum uniform dark grey (vs. scarlet head and dark body in <italic><tp:taxon-name><tp:taxon-name-part taxon-name-part-type="genus" reg="Prosymna">P.</tp:taxon-name-part><tp:taxon-name-part taxon-name-part-type="species" reg="ornatissima">ornatissima</tp:taxon-name-part></tp:taxon-name></italic>). It further differs from its closest congeners in the <italic><tp:taxon-name><tp:taxon-name-part taxon-name-part-type="genus" reg="Prosymna"/><tp:taxon-name-part taxon-name-part-type="species" reg="angolensis">angolensis</tp:taxon-name-part></tp:taxon-name></italic> group: one postocular (vs. two in <italic><tp:taxon-name><tp:taxon-name-part taxon-name-part-type="genus" reg="Prosymna">P.</tp:taxon-name-part><tp:taxon-name-part taxon-name-part-type="species" reg="lisima">lisima</tp:taxon-name-part></tp:taxon-name></italic> sp. nov.), dorsum uniform grey (vs. dorsum with large mostly fused black blotches in <italic><tp:taxon-name><tp:taxon-name-part taxon-name-part-type="genus" reg="Prosymna">P.</tp:taxon-name-part><tp:taxon-name-part taxon-name-part-type="species" reg="lisima">lisima</tp:taxon-name-part></tp:taxon-name></italic> sp. nov. and mostly smaller paired longitudinal rows of grey to black spots in <italic><tp:taxon-name><tp:taxon-name-part taxon-name-part-type="genus" reg="Prosymna">P.</tp:taxon-name-part><tp:taxon-name-part taxon-name-part-type="species" reg="angolensis">angolensis</tp:taxon-name-part></tp:taxon-name></italic>), postorbital bone absence (vs. present in <italic><tp:taxon-name><tp:taxon-name-part taxon-name-part-type="genus" reg="Prosymna">P.</tp:taxon-name-part><tp:taxon-name-part taxon-name-part-type="species" reg="lisima">lisima</tp:taxon-name-part></tp:taxon-name></italic> sp. nov.), presence of two well-develop palatine teeth (vs. four to five in <italic><tp:taxon-name><tp:taxon-name-part taxon-name-part-type="genus" reg="Prosymna">P.</tp:taxon-name-part><tp:taxon-name-part taxon-name-part-type="species" reg="lisima">lisima</tp:taxon-name-part></tp:taxon-name></italic> sp. nov. and three reduced teeth in <italic><tp:taxon-name><tp:taxon-name-part taxon-name-part-type="genus" reg="Prosymna">P.</tp:taxon-name-part><tp:taxon-name-part taxon-name-part-type="species" reg="angolensis">angolensis</tp:taxon-name-part></tp:taxon-name></italic>), fused braincase (vs. unfused in <italic><tp:taxon-name><tp:taxon-name-part taxon-name-part-type="genus" reg="Prosymna">P.</tp:taxon-name-part><tp:taxon-name-part taxon-name-part-type="species" reg="angolensis">angolensis</tp:taxon-name-part></tp:taxon-name></italic> and <italic><tp:taxon-name><tp:taxon-name-part taxon-name-part-type="genus" reg="Prosymna">P.</tp:taxon-name-part><tp:taxon-name-part taxon-name-part-type="species" reg="lisima">lisima</tp:taxon-name-part></tp:taxon-name></italic> sp. nov.) and two frontal foramina (vs. three to four in <italic><tp:taxon-name><tp:taxon-name-part taxon-name-part-type="genus" reg="Prosymna">P.</tp:taxon-name-part><tp:taxon-name-part taxon-name-part-type="species" reg="angolensis">angolensis</tp:taxon-name-part></tp:taxon-name></italic> and <italic><tp:taxon-name><tp:taxon-name-part taxon-name-part-type="genus" reg="Prosymna">P.</tp:taxon-name-part><tp:taxon-name-part taxon-name-part-type="species" reg="lisima">lisima</tp:taxon-name-part></tp:taxon-name></italic> sp. nov.).</p></tp:treatment-sec><tp:treatment-sec sec-type="etymology" id="SECID0EOUAK"><title>Etymology.</title><p>When the late Bill Branch collected the holotype, he was unsure of its identification and referred to it as an unusual specimen that could not be assigned to any known species from Angola. He later referred to it as <italic><tp:taxon-name><tp:taxon-name-part taxon-name-part-type="genus" reg="Prosymna">P.</tp:taxon-name-part><tp:taxon-name-part taxon-name-part-type="species" reg="ambigua">ambigua</tp:taxon-name-part></tp:taxon-name></italic> (<xref ref-type="bibr" rid="B14">Branch 2018</xref>), presumably based on its uniform grey colouration. The name <italic>confusa</italic> is a reflection of the confusion this specimen has caused and of the general confusion in the <italic><tp:taxon-name><tp:taxon-name-part taxon-name-part-type="genus" reg="Prosymna">P.</tp:taxon-name-part><tp:taxon-name-part taxon-name-part-type="species" reg="angolensis">angolensis</tp:taxon-name-part></tp:taxon-name></italic> group.</p></tp:treatment-sec><tp:treatment-sec sec-type="description" id="SECID0EQVAK"><title>Description of holotype</title><p><bold>(Fig. <xref ref-type="fig" rid="F13">13</xref>).</bold> Adult female measuring 240 mm <abbrev xmlns:xlink="http://www.w3.org/1999/xlink" xlink:title="Snout-vent length" id="ABBRID0E4VAK" xlink:type="simple">SVL</abbrev>+29 mm <abbrev xmlns:xlink="http://www.w3.org/1999/xlink" xlink:title="tail length" id="ABBRID0EBWAK" xlink:type="simple">TL</abbrev> = 269 mm total length. The body is cylindrical and elongated, tapering gradually to a very short tail, 10.8% total length, tail tip with prominent spike. Dorsal scales smooth, with single apical pits, in 17-15-15 scale rows, scale row reduction from 17 to 16 take place at ventral number 29 with the fusion of 3<sup>rd</sup> and 4<sup>th</sup> dorsal scale row on right side and from 16 to 15 at ventral 32 with the fusion of 3<sup>rd</sup> and 4<sup>th</sup> dorsal scale row on left side; 151 ventral scales; cloaca entire; 26 subcaudal scales. Head in dorsal view (Fig. <xref ref-type="fig" rid="F13">13B</xref>): head narrow and rounded, barely wider than ‘neck’; rostral clearly visible from above, much broader than long (2.84 × 1.47 mm); a single narrow internasal, which is much longer than wide (2.40 × 0.57 mm) and in broad contact with the rostral anteriorly, posteriorly in broad contact with prefrontal and laterally with nasals; single band-like prefrontal which is longer than wide (3.71 × 1.25 mm), in contact laterally with loreal and posteriorly with the frontal and supraocular scales; frontal pentangular, almost as long as wide (2.97 × 3.14 mm), nearly equal in length to the distance to snout (2.91 mm), more than double than prefrontal width (3.14 vs. 1.25 mm), and three quarters the length of the parietals (3.14 vs. 2.43 mm), in contact laterally with narrow supraoculars, and posteriorly with two very large parietals; paired parietals longer than wide (2.28 × 2.43 mm), in contact posteriorly with each other and laterally with temporals. Head in ventral view (Fig. <xref ref-type="fig" rid="F13">13C</xref>): rostral clearly visible from below, protruding well past jawline; mental small, triangular; infralabials eight on right side and nine on left side, first three in contact with single paired chin shields, 1<sup>st</sup> infralabials in contact with each other; additional three rows of smaller gular scales present before the start of ventral scales. Head in lateral view (Fig. <xref ref-type="fig" rid="F13">13D</xref>): snout sharply pointed, longer than the horizontal diameter of eye (ED/SL = 0.45); rostral large with acutely horizontal angular edge, excavated below; nostril is oval shaped, piercing divided nasal, and directed backwards; nasal scale longer than wide, with anterior part in full contact with rostral, posterior lower corner in contact with 1<sup>st</sup> supralabial, upper section in contact with internasal scale and prefrontal and posteriorly with loreal and prefrontal; nasal suture present and intersecting loreal; single small loreal as long as wide (0.84 × 0.84 mm), in contact below with 1<sup>st</sup> and 2<sup>nd</sup> supralabial, above with prefrontal, anteriorly with nasal and posteriorly with single preocular; single preocular on both sides in contact anteriorly with loreal and above with supraocular and prefrontal, posteriorly with loreal; eye large 16.50% HL, vertical diameter (1.53 mm), two thirds as deep as distance between eye and lip (0.42); pupil round; one postoculars, in contact with 4<sup>th</sup> upperlabial, 1<sup>st</sup> temporal scale, supraocular, and parietal; temporals 1+2; narrow elongated supraocular in contact anteriorly with preocular and prefrontal, posteriorly with the postocular and above with frontal; five supralabials on both sides with 3<sup>rd</sup> and 4<sup>th</sup> in contact with eye on right and 2<sup>nd</sup>, 3<sup>rd</sup> and 4<sup>th</sup> on left, 5<sup>th</sup> and 6<sup>th</sup> supralabial the largest.</p><fig id="F13" position="float" orientation="portrait"><object-id xmlns:xlink="http://www.w3.org/1999/xlink" content-type="doi" xlink:type="simple">10.3897/zookeys.1121.85693.figure13</object-id><object-id xmlns:xlink="http://www.w3.org/1999/xlink" content-type="arpha" xlink:type="simple">6758B577-3FC3-5CE2-ABAB-B236A3905C08</object-id><label>Figure 13.</label><caption><p>Holotype of <italic><tp:taxon-name><tp:taxon-name-part taxon-name-part-type="genus" reg="Prosymna">Prosymna</tp:taxon-name-part><tp:taxon-name-part taxon-name-part-type="species" reg="confusa">confusa</tp:taxon-name-part></tp:taxon-name></italic> sp. nov. (<abbrev xmlns:xlink="http://www.w3.org/1999/xlink" xlink:title="Port Elizabeth Museum at Bayworld Complex" id="ABBRID0EGYAK" xlink:type="simple">PEM</abbrev> R24013) from 20 km west of Lola on the road northwest to Camacuio and on the edge of Bentiaba River, Namibe Province, Angola <bold>A</bold> dorsal and ventral full body <bold>B</bold> dorsal head <bold>C</bold> ventral head <bold>D</bold> lateral head.</p></caption><graphic xmlns:xlink="http://www.w3.org/1999/xlink" xlink:href="zookeys-1121-097_article-85693__-g013.jpg" position="float" orientation="portrait" xlink:type="simple" id="oo_744044.jpg"><uri content-type="original_file" xlink:type="simple">https://binary.pensoft.net/fig/744044</uri></graphic></fig><p><bold><italic>Colouration</italic>.</bold> In life (Fig. <xref ref-type="fig" rid="F6">6</xref>). Dorsum uniform grey with the anterior edges of scales with a white spot, outermost two to three scale rows white, with only the first outermost scale row of tail white. Nape with a faint collar that is three scale rows wide. The prefrontal and internasal black compared to the rest of the head being grey. Eye black. Ventrum white. In preservative (Fig. <xref ref-type="fig" rid="F13">13</xref>). Same as in life, but the grey faded and became brown. Ventrum beige.</p><p><bold><italic>Additional material variation</italic>.</bold> See Table <xref ref-type="table" rid="T2">2</xref> for summarised meristic data. Only data of three females were available, but the assignment of historical material to <italic><tp:taxon-name><tp:taxon-name-part taxon-name-part-type="genus" reg="Prosymna">P.</tp:taxon-name-part><tp:taxon-name-part taxon-name-part-type="species" reg="confusa">confusa</tp:taxon-name-part></tp:taxon-name></italic> sp. nov. still requires confirmation. Dorsal scales smooth and in 17-17-15 rows at midbody; 143–155 smooth ventral scales; 17–26 paired subcaudal scales; one preoculars; one postoculars; temporals 1+2; five or six supralabials, with 3<sup>rd</sup> and 4<sup>th</sup> entering the orbit; seven infralabials, with first three in contact with the 1<sup>st</sup> chin shield, cloacal scale entire. Largest female: 240+29 mm (holotype <abbrev xmlns:xlink="http://www.w3.org/1999/xlink" xlink:title="Port Elizabeth Museum at Bayworld Complex" id="ABBRID0EC1AK" xlink:type="simple">PEM</abbrev> R24013). The colouration is similar to the holotype, except that in the Capelongo specimen (<named-content xmlns:xlink="http://www.w3.org/1999/xlink" content-type="dwc:institutional_code" xlink:title="American Museum of Natural History" xlink:href="http://grbio.org/institution/american-museum-natural-history" xlink:type="simple">AMNH</named-content> R50504) the white spots are much more conspicuous (Fig. <xref ref-type="fig" rid="F14">14</xref>). The specimen from Ebanga is unaccounted for (<xref ref-type="bibr" rid="B19">Broadley 1980</xref>), but <xref ref-type="bibr" rid="B79">Monard (1937)</xref> described the colouration as uniform grey above.</p><fig id="F14" position="float" orientation="portrait"><object-id xmlns:xlink="http://www.w3.org/1999/xlink" content-type="doi" xlink:type="simple">10.3897/zookeys.1121.85693.figure14</object-id><object-id xmlns:xlink="http://www.w3.org/1999/xlink" content-type="arpha" xlink:type="simple">5C299E01-B891-5B89-BB97-01053B4F443A</object-id><label>Figure 14.</label><caption><p>A specimen (<named-content xmlns:xlink="http://www.w3.org/1999/xlink" content-type="dwc:institutional_code" xlink:title="American Museum of Natural History" xlink:href="http://grbio.org/institution/american-museum-natural-history" xlink:type="simple">AMNH</named-content> 50504) form Capelongo, approx. -14.46645, 16.29241; Huíla Province, Angola, assignable to the new species, <italic><tp:taxon-name><tp:taxon-name-part taxon-name-part-type="genus" reg="Prosymna">P.</tp:taxon-name-part><tp:taxon-name-part taxon-name-part-type="species" reg="confusa">confusa</tp:taxon-name-part></tp:taxon-name></italic> sp. nov. (Photos: Lauren Vonnahme, American Museum of Natural History).</p></caption><graphic xmlns:xlink="http://www.w3.org/1999/xlink" xlink:href="zookeys-1121-097_article-85693__-g014.jpg" position="float" orientation="portrait" xlink:type="simple" id="oo_744045.jpg"><uri content-type="original_file" xlink:type="simple">https://binary.pensoft.net/fig/744045</uri></graphic></fig><p><bold><italic>Skull osteology and teeth</italic> (Figs <xref ref-type="fig" rid="F7">7</xref>–<xref ref-type="fig" rid="F9">9</xref>).</bold> The holotype presents a compact and rigid skull common among <italic><tp:taxon-name><tp:taxon-name-part taxon-name-part-type="genus" reg="Prosymna">Prosymna</tp:taxon-name-part></tp:taxon-name></italic> species with fused braincase, fused parietal, and unfused frontal and nasal bones. Postorbital bone is absent. Parietal with a fronto-lateral sharp edge that participates virtually as posterior edge of the orbital rim. Premaxilla has a well-developed and robust ascending nasal process that lies between the ventral laminae of the nasals with low profile of the anterior portion which gradually slope to a narrow tip and two elongated maxillary process in contact with the maxilla. Nasal bones are medium large bones in contact with frontal and premaxilla. Septomaxilla is a well-developed bone, in broad contact with premaxilla, frontal, vomer, prefrontal and frontal bone. The vomer is well developed with performed dorsolateral portion of the bone. Maxillary is reduced anteriorly with an elongated pick-shaped palatine process with six to seven laterally reduced curved tooth loci, followed by four to five enlarged lancet-shaped tooth loci. Palatine with two well developed teeth and an enlarged dorsal and curved vomerine process. Pterygoid is a thin elongated bone. Supratemporal is in broad contact with the quadrate and participates in the lateral movement of the lower jaw. The lower jaw is comprised of compound, splenial, coronoid, and dentary bones. Coronoid and splenial bones are reduced, almost vestigial. Dentary bone with six tooth loci.</p><p><bold><italic><tp:taxon-name><tp:taxon-name-part taxon-name-part-type="genus" reg="Hemipenis">Hemipenis</tp:taxon-name-part></tp:taxon-name></italic>.</bold> Unknown. <xref ref-type="bibr" rid="B8">Bogert (1940)</xref> suggested it to be similar to <italic><tp:taxon-name><tp:taxon-name-part taxon-name-part-type="genus" reg="Prosymna">P.</tp:taxon-name-part><tp:taxon-name-part taxon-name-part-type="species" reg="ambigua">ambigua</tp:taxon-name-part></tp:taxon-name></italic>. However, <italic><tp:taxon-name><tp:taxon-name-part taxon-name-part-type="genus" reg="Prosymna">Prosymna</tp:taxon-name-part><tp:taxon-name-part taxon-name-part-type="species" reg="ambigua">ambigua</tp:taxon-name-part></tp:taxon-name></italic> is unique in having a very long ‘telescopic’ hemipenis that is longer than the tail, which is not present in the <italic><tp:taxon-name><tp:taxon-name-part taxon-name-part-type="genus" reg="Prosymna"/><tp:taxon-name-part taxon-name-part-type="species" reg="sundevalli">sundevalli</tp:taxon-name-part></tp:taxon-name></italic> group (<xref ref-type="bibr" rid="B19">Broadley 1980</xref>). The latter group, to which <italic><tp:taxon-name><tp:taxon-name-part taxon-name-part-type="genus" reg="Prosymna">P.</tp:taxon-name-part><tp:taxon-name-part taxon-name-part-type="species" reg="confusa">confusa</tp:taxon-name-part></tp:taxon-name></italic> sp. nov. belongs, is characterised by its short hemipenes (8–10<sup>th</sup> ventral scales long vs. longer than tail in <italic><tp:taxon-name><tp:taxon-name-part taxon-name-part-type="genus" reg="Prosymna">P.</tp:taxon-name-part><tp:taxon-name-part taxon-name-part-type="species" reg="ambigua">ambigua</tp:taxon-name-part></tp:taxon-name></italic>), low number of flounces (5–6 vs. more than 50 in <italic><tp:taxon-name><tp:taxon-name-part taxon-name-part-type="genus" reg="Prosymna">P.</tp:taxon-name-part><tp:taxon-name-part taxon-name-part-type="species" reg="ambigua">ambigua</tp:taxon-name-part></tp:taxon-name></italic>) and straight retractor muscle (telescopic in <italic><tp:taxon-name><tp:taxon-name-part taxon-name-part-type="genus" reg="Prosymna">P.</tp:taxon-name-part><tp:taxon-name-part taxon-name-part-type="species" reg="ambigua">ambigua</tp:taxon-name-part></tp:taxon-name></italic>). <italic><tp:taxon-name><tp:taxon-name-part taxon-name-part-type="genus" reg="Prosymna">Prosymna</tp:taxon-name-part><tp:taxon-name-part taxon-name-part-type="species" reg="frontalis">frontalis</tp:taxon-name-part></tp:taxon-name></italic> shares a similar hemipenile structure with <italic><tp:taxon-name><tp:taxon-name-part taxon-name-part-type="genus" reg="Prosymna">P.</tp:taxon-name-part><tp:taxon-name-part taxon-name-part-type="species" reg="ambigua">ambigua</tp:taxon-name-part></tp:taxon-name></italic>.</p></tp:treatment-sec><tp:treatment-sec sec-type="natural history" id="SECID0EAABK"><title>Natural history notes.</title><p>The holotype was found actively moving around near a large rock outcrop during the day.</p></tp:treatment-sec><tp:treatment-sec sec-type="distribution" id="SECID0EFABK"><title>Distribution and habitat.</title><p>This species is endemic to southwestern Angola (Fig. <xref ref-type="fig" rid="F2">2</xref>), and appears to be associated with <tp:taxon-name><tp:taxon-name-part taxon-name-part-type="genus" reg="Colophospermum"/><tp:taxon-name-part taxon-name-part-type="species" reg="mopane">mopane</tp:taxon-name-part></tp:taxon-name> woodlands, dry savannas, and semi-desert shrublands (<xref ref-type="bibr" rid="B4">Barbosa 1970</xref>). The new specimen was found in sandy plains with scattered low granite outcrops, with varying degrees of short grass cover and scattered bushes. Vegetation included <italic><tp:taxon-name><tp:taxon-name-part taxon-name-part-type="genus" reg="Colophospermum">Colophospermum</tp:taxon-name-part><tp:taxon-name-part taxon-name-part-type="species" reg="mopane">mopane</tp:taxon-name-part></tp:taxon-name></italic>, <italic><tp:taxon-name><tp:taxon-name-part taxon-name-part-type="genus" reg="Ficus">Ficus</tp:taxon-name-part></tp:taxon-name></italic> sp., <italic><tp:taxon-name><tp:taxon-name-part taxon-name-part-type="genus" reg="Senegalia">Senegalia</tp:taxon-name-part></tp:taxon-name></italic> (= <italic><tp:taxon-name><tp:taxon-name-part taxon-name-part-type="genus" reg="Acacia">Acacia</tp:taxon-name-part></tp:taxon-name></italic>) <italic>mellifera</italic>, <italic><tp:taxon-name><tp:taxon-name-part taxon-name-part-type="genus" reg="Commiphora">Commiphora</tp:taxon-name-part></tp:taxon-name></italic> sp., <italic><tp:taxon-name><tp:taxon-name-part taxon-name-part-type="genus" reg="Boscia">Boscia</tp:taxon-name-part><tp:taxon-name-part taxon-name-part-type="species" reg="foetida">foetida</tp:taxon-name-part></tp:taxon-name></italic>, and <italic><tp:taxon-name><tp:taxon-name-part taxon-name-part-type="genus" reg="Salvadora">Salvadora</tp:taxon-name-part><tp:taxon-name-part taxon-name-part-type="species" reg="persica">persica</tp:taxon-name-part></tp:taxon-name></italic>. The two additional historical specimens from Ebanga and Capelongo that are tentatively assigned to this species occurred in similar dry habitat.</p></tp:treatment-sec><tp:treatment-sec><!--Section generated to contain objects referenced in tp:taxon-treatment.--><fig id="F6" position="float" orientation="portrait"><object-id xmlns:xlink="http://www.w3.org/1999/xlink" content-type="doi" xlink:type="simple">10.3897/zookeys.1121.85693.figure6</object-id><object-id xmlns:xlink="http://www.w3.org/1999/xlink" content-type="arpha" xlink:type="simple">AC8B7A97-F9F9-5AAA-A0AA-59DE5CC11C3E</object-id><label>Figure 6.</label><caption><p>Live <italic><tp:taxon-name><tp:taxon-name-part taxon-name-part-type="genus" reg="Prosymna">P.</tp:taxon-name-part><tp:taxon-name-part taxon-name-part-type="species" reg="confusa">confusa</tp:taxon-name-part></tp:taxon-name></italic> sp. nov. (<abbrev xmlns:xlink="http://www.w3.org/1999/xlink" xlink:title="Port Elizabeth Museum at Bayworld Complex" id="ABBRID0E4PBI" xlink:type="simple">PEM</abbrev> R24013) from 20 km west of Lola on the road northwest to Camacuio and on the edge of Bentiaba River, Namibe Province, Angola (Photo: Bill Branch).</p></caption><graphic xmlns:xlink="http://www.w3.org/1999/xlink" xlink:href="zookeys-1121-097_article-85693__-g006.jpg" position="float" orientation="portrait" xlink:type="simple" id="oo_744037.jpg"><uri content-type="original_file" xlink:type="simple">https://binary.pensoft.net/fig/744037</uri></graphic></fig><fig id="F7" position="float" orientation="portrait"><object-id xmlns:xlink="http://www.w3.org/1999/xlink" content-type="doi" xlink:type="simple">10.3897/zookeys.1121.85693.figure7</object-id><object-id xmlns:xlink="http://www.w3.org/1999/xlink" content-type="arpha" xlink:type="simple">CF0199DA-FEDD-5DED-8C5C-E2C0DEE302C4</object-id><label>Figure 7.</label><caption><p><bold>A</bold> Lateral <bold>B</bold> ventral <bold>C</bold> medial <bold>D</bold> dorsal views of skulls of <italic><tp:taxon-name><tp:taxon-name-part taxon-name-part-type="genus" reg="Prosymna">Prosymna</tp:taxon-name-part><tp:taxon-name-part taxon-name-part-type="species" reg="angolensis">angolensis</tp:taxon-name-part></tp:taxon-name></italic> subgroup. Red arrows depict variation characters between the <italic><tp:taxon-name><tp:taxon-name-part taxon-name-part-type="genus" reg="Prosymna">P.</tp:taxon-name-part><tp:taxon-name-part taxon-name-part-type="species" reg="lisima">lisima</tp:taxon-name-part></tp:taxon-name></italic> sp. nov., <italic><tp:taxon-name><tp:taxon-name-part taxon-name-part-type="genus" reg="Prosymna">P.</tp:taxon-name-part><tp:taxon-name-part taxon-name-part-type="species" reg="angolensis">angolensis</tp:taxon-name-part></tp:taxon-name></italic>, <italic><tp:taxon-name><tp:taxon-name-part taxon-name-part-type="genus" reg="Prosymna">P.</tp:taxon-name-part><tp:taxon-name-part taxon-name-part-type="species" reg="confusa">confusa</tp:taxon-name-part></tp:taxon-name></italic> sp. nov., <tp:taxon-name><tp:taxon-name-part taxon-name-part-type="genus" reg="Prosymna">P.</tp:taxon-name-part><tp:taxon-name-part taxon-name-part-type="uncertainty-rank">cf.</tp:taxon-name-part><tp:taxon-name-part taxon-name-part-type="species" reg="frontalis">frontalis</tp:taxon-name-part></tp:taxon-name>, and <italic><tp:taxon-name><tp:taxon-name-part taxon-name-part-type="genus" reg="Prosymna">P.</tp:taxon-name-part><tp:taxon-name-part taxon-name-part-type="species" reg="janii">janii</tp:taxon-name-part></tp:taxon-name></italic>.</p></caption><graphic xmlns:xlink="http://www.w3.org/1999/xlink" xlink:href="zookeys-1121-097_article-85693__-g007.jpg" position="float" orientation="portrait" xlink:type="simple" id="oo_744038.jpg"><uri content-type="original_file" xlink:type="simple">https://binary.pensoft.net/fig/744038</uri></graphic></fig><fig id="F8" position="float" orientation="portrait"><object-id xmlns:xlink="http://www.w3.org/1999/xlink" content-type="doi" xlink:type="simple">10.3897/zookeys.1121.85693.figure8</object-id><object-id xmlns:xlink="http://www.w3.org/1999/xlink" content-type="arpha" xlink:type="simple">69065276-A109-5482-8171-AC9812B6D6F8</object-id><label>Figure 8.</label><caption><p><bold>A</bold> Frontal and <bold>B</bold> posterior views of skulls, and <bold>C</bold> lateral, dorsal, medial and ventral view of jaw of <italic><tp:taxon-name><tp:taxon-name-part taxon-name-part-type="genus" reg="Prosymna">Prosymna</tp:taxon-name-part><tp:taxon-name-part taxon-name-part-type="species" reg="angolensis">angolensis</tp:taxon-name-part></tp:taxon-name></italic> subgroup. Red arrows depict variation in characters between the <italic><tp:taxon-name><tp:taxon-name-part taxon-name-part-type="genus" reg="Prosymna">P.</tp:taxon-name-part><tp:taxon-name-part taxon-name-part-type="species" reg="lisima">lisima</tp:taxon-name-part></tp:taxon-name></italic> sp. nov., <italic><tp:taxon-name><tp:taxon-name-part taxon-name-part-type="genus" reg="Prosymna">P.</tp:taxon-name-part><tp:taxon-name-part taxon-name-part-type="species" reg="angolensis">angolensis</tp:taxon-name-part></tp:taxon-name></italic>, <italic><tp:taxon-name><tp:taxon-name-part taxon-name-part-type="genus" reg="Prosymna">P.</tp:taxon-name-part><tp:taxon-name-part taxon-name-part-type="species" reg="confusa">confusa</tp:taxon-name-part></tp:taxon-name></italic> sp. nov., <tp:taxon-name><tp:taxon-name-part taxon-name-part-type="genus" reg="Prosymna">P.</tp:taxon-name-part><tp:taxon-name-part taxon-name-part-type="uncertainty-rank">cf.</tp:taxon-name-part><tp:taxon-name-part taxon-name-part-type="species" reg="frontalis">frontalis</tp:taxon-name-part></tp:taxon-name>, and <italic><tp:taxon-name><tp:taxon-name-part taxon-name-part-type="genus" reg="Prosymna">P.</tp:taxon-name-part><tp:taxon-name-part taxon-name-part-type="species" reg="janii">janii</tp:taxon-name-part></tp:taxon-name></italic>.</p></caption><graphic xmlns:xlink="http://www.w3.org/1999/xlink" xlink:href="zookeys-1121-097_article-85693__-g008.jpg" position="float" orientation="portrait" xlink:type="simple" id="oo_744039.jpg"><uri content-type="original_file" xlink:type="simple">https://binary.pensoft.net/fig/744039</uri></graphic></fig><fig id="F9" position="float" orientation="portrait"><object-id xmlns:xlink="http://www.w3.org/1999/xlink" content-type="doi" xlink:type="simple">10.3897/zookeys.1121.85693.figure9</object-id><object-id xmlns:xlink="http://www.w3.org/1999/xlink" content-type="arpha" xlink:type="simple">9738B675-BEFF-59B0-ACDB-AA2E316CE6F3</object-id><label>Figure 9.</label><caption><p><bold>A</bold> Dorsal, frontal and ventral view of premaxillae <bold>B</bold> medial, posterior and dorsal views of palatine; and <bold>C</bold> lateral, dorsal, and ventral view of maxilla in <italic><tp:taxon-name><tp:taxon-name-part taxon-name-part-type="genus" reg="Prosymna">P.</tp:taxon-name-part><tp:taxon-name-part taxon-name-part-type="species" reg="lisima">lisima</tp:taxon-name-part></tp:taxon-name></italic> sp. nov., <italic><tp:taxon-name><tp:taxon-name-part taxon-name-part-type="genus" reg="Prosymna">P.</tp:taxon-name-part><tp:taxon-name-part taxon-name-part-type="species" reg="angolensis">angolensis</tp:taxon-name-part></tp:taxon-name></italic>, <italic><tp:taxon-name><tp:taxon-name-part taxon-name-part-type="genus" reg="Prosymna">P.</tp:taxon-name-part><tp:taxon-name-part taxon-name-part-type="species" reg="confusa">confusa</tp:taxon-name-part></tp:taxon-name></italic> sp. nov., <tp:taxon-name><tp:taxon-name-part taxon-name-part-type="genus" reg="Prosymna">P.</tp:taxon-name-part><tp:taxon-name-part taxon-name-part-type="uncertainty-rank">cf.</tp:taxon-name-part><tp:taxon-name-part taxon-name-part-type="species" reg="frontalis">frontalis</tp:taxon-name-part></tp:taxon-name> and <italic><tp:taxon-name><tp:taxon-name-part taxon-name-part-type="genus" reg="Prosymna">P.</tp:taxon-name-part><tp:taxon-name-part taxon-name-part-type="species" reg="janii">janii</tp:taxon-name-part></tp:taxon-name></italic> (from left to right).</p></caption><graphic xmlns:xlink="http://www.w3.org/1999/xlink" xlink:href="zookeys-1121-097_article-85693__-g009.jpg" position="float" orientation="portrait" xlink:type="simple" id="oo_744040.jpg"><uri content-type="original_file" xlink:type="simple">https://binary.pensoft.net/fig/744040</uri></graphic></fig><table-wrap id="T2" position="float" orientation="portrait"><label>Table 2.</label><caption><p>Summary of morphological features and measurements for <italic><tp:taxon-name><tp:taxon-name-part taxon-name-part-type="genus" reg="Prosymna">Prosymna</tp:taxon-name-part><tp:taxon-name-part taxon-name-part-type="species" reg="angolensis">angolensis</tp:taxon-name-part></tp:taxon-name></italic> group. For abbreviations see Materials and methods. Notes: * including data on the Ebanga (<xref ref-type="bibr" rid="B79">Monard 1937</xref>) and Capelongo (<xref ref-type="bibr" rid="B8">Bogert 1940</xref>) specimens.</p></caption><table id="TID0E4MCI" rules="all"><tbody><tr><th rowspan="2" colspan="1"/><th rowspan="1" colspan="1">
                  <italic>
                    <tp:taxon-name><tp:taxon-name-part taxon-name-part-type="genus" reg="Prosymna">P.</tp:taxon-name-part><tp:taxon-name-part taxon-name-part-type="species" reg="angolensis">angolensis</tp:taxon-name-part></tp:taxon-name>
                  </italic>
                </th><th rowspan="1" colspan="1">
                  <italic>
                    <tp:taxon-name><tp:taxon-name-part taxon-name-part-type="genus" reg="Prosymna">P.</tp:taxon-name-part><tp:taxon-name-part taxon-name-part-type="species" reg="angolensis">angolensis</tp:taxon-name-part></tp:taxon-name>
                  </italic>
                </th><th rowspan="1" colspan="1"><italic><tp:taxon-name><tp:taxon-name-part taxon-name-part-type="genus" reg="Prosymna">P.</tp:taxon-name-part><tp:taxon-name-part taxon-name-part-type="species" reg="lisima">lisima</tp:taxon-name-part></tp:taxon-name></italic> sp. nov.</th><th rowspan="1" colspan="1"><italic><tp:taxon-name><tp:taxon-name-part taxon-name-part-type="genus" reg="Prosymna">P.</tp:taxon-name-part><tp:taxon-name-part taxon-name-part-type="species" reg="lisima">lisima</tp:taxon-name-part></tp:taxon-name></italic> sp. nov.</th><th rowspan="1" colspan="1"><italic><tp:taxon-name><tp:taxon-name-part taxon-name-part-type="genus" reg="Prosymna">P.</tp:taxon-name-part><tp:taxon-name-part taxon-name-part-type="species" reg="confusa">confusa</tp:taxon-name-part></tp:taxon-name></italic> sp. nov.*</th></tr><tr><th rowspan="1" colspan="1">Males</th><th rowspan="1" colspan="1">Females</th><th rowspan="1" colspan="1">Males</th><th rowspan="1" colspan="1">Females</th><th rowspan="1" colspan="1">Females</th></tr><tr><td rowspan="1" colspan="1">Sample size</td><td rowspan="1" colspan="1">6</td><td rowspan="1" colspan="1">21</td><td rowspan="1" colspan="1">7</td><td rowspan="1" colspan="1">3</td><td rowspan="1" colspan="1">3</td></tr><tr><td rowspan="1" colspan="1"><abbrev xmlns:xlink="http://www.w3.org/1999/xlink" xlink:title="Snout-vent length" id="ABBRID0EGSAG" xlink:type="simple">SVL</abbrev> (mm)</td><td rowspan="1" colspan="1">160–248 (208.7 ± 29.8)</td><td rowspan="1" colspan="1">127–305 (224.7 ± 51.1)</td><td rowspan="1" colspan="1">138–198 (180.7 ± 20.5)</td><td rowspan="1" colspan="1">168–275 (214.3 ± 54.9)</td><td rowspan="1" colspan="1">231–240 (235.5± 6.4)</td></tr><tr><td rowspan="1" colspan="1"><abbrev xmlns:xlink="http://www.w3.org/1999/xlink" xlink:title="tail length" id="ABBRID0E5SAG" xlink:type="simple">TL</abbrev> (mm)</td><td rowspan="1" colspan="1">22–30 (26.5 ± 2.7)</td><td rowspan="1" colspan="1">12–27 (29.9 ± 3.7)</td><td rowspan="1" colspan="1">17.0–28.9 (24.6 ± 3.7)</td><td rowspan="1" colspan="1">19.3–28.0 (22.6 ± 4.7)</td><td rowspan="1" colspan="1">23–29 (26.0 ± 4.2)</td></tr><tr><td rowspan="1" colspan="1"><abbrev xmlns:xlink="http://www.w3.org/1999/xlink" xlink:title="tail length" id="ABBRID0EWTAG" xlink:type="simple">TL</abbrev>/total length ratio (%)</td><td rowspan="1" colspan="1">10.1–13.3 (11.40 ± 1.2)</td><td rowspan="1" colspan="1">6.5–9.4 (7.9 ± 0.9)</td><td rowspan="1" colspan="1">11.0–13.0 (12.0 ± 0.8)</td><td rowspan="1" colspan="1">8.8–10.9 (9.7 ± 1.1)</td><td rowspan="1" colspan="1">9.1–108 (9.9 ± 1.2)</td></tr><tr><td rowspan="1" colspan="1">Ventral scales</td><td rowspan="1" colspan="1">126–155 (138.1 ± 10.4)</td><td rowspan="1" colspan="1">134–163 (147.5 ± 8.3)</td><td rowspan="1" colspan="1">116–124 (120.2 ± 3.1)</td><td rowspan="1" colspan="1">117–129 (122.3 ± 6.1)</td><td rowspan="1" colspan="1">143–155 (149.7 ± 6.1)</td></tr><tr><td rowspan="1" colspan="1">Subcaudal scales</td><td rowspan="1" colspan="1">22–28 (25.4 ± 1.8)</td><td rowspan="1" colspan="1">16–25 (18.9 ± 2.5)</td><td rowspan="1" colspan="1">22–26 (23.7 ± 1.9)</td><td rowspan="1" colspan="1">18–24 (20.0 ± 3.5)</td><td rowspan="1" colspan="1">17–26 (21.0 ± 4.6)</td></tr><tr><td rowspan="1" colspan="1">Midbody scale rows</td><td rowspan="1" colspan="2">17-15-15 (rarely 19-15-15)</td><td rowspan="1" colspan="2">17-15-15</td><td rowspan="1" colspan="1">17-15-15</td></tr><tr><td rowspan="1" colspan="1">Cloacal scale</td><td rowspan="1" colspan="2">Entire</td><td rowspan="1" colspan="2">Entire</td><td rowspan="1" colspan="1">Entire</td></tr><tr><td rowspan="1" colspan="1">Preoculars</td><td rowspan="1" colspan="2">1</td><td rowspan="1" colspan="2">1 (rarely 2)</td><td rowspan="1" colspan="1">1</td></tr><tr><td rowspan="1" colspan="1">Postoculars</td><td rowspan="1" colspan="2">1 (rarely 0 or 2)</td><td rowspan="1" colspan="2">2</td><td rowspan="1" colspan="1">1</td></tr><tr><td rowspan="1" colspan="1">Temporals</td><td rowspan="1" colspan="2">1+2 (rarely 2+2, 2, 3)</td><td rowspan="1" colspan="2">1+2 (rarely 1+2+3)</td><td rowspan="1" colspan="1">1+5</td></tr><tr><td rowspan="1" colspan="1">Supralabials (contacting eye)</td><td rowspan="1" colspan="2">6 (3,4) [rarely 5 (2,3) or 7 (3,4)]</td><td rowspan="1" colspan="2">6 (3,4) [rarely 5 (2,3)]</td><td rowspan="1" colspan="1">5–6 (3, 4)</td></tr><tr><td rowspan="1" colspan="1">Infralabials (in contact with 1<sup>st</sup> chin shield)</td><td rowspan="1" colspan="2">7 (3) [rarely 8 (3)]</td><td rowspan="1" colspan="2">7 (3)</td><td rowspan="1" colspan="1">7 (3)</td></tr><tr><td rowspan="1" colspan="1">Loreal</td><td rowspan="1" colspan="2">Present</td><td rowspan="1" colspan="2">Present</td><td rowspan="1" colspan="1">Present</td></tr></tbody></table></table-wrap><fig id="F2" position="float" orientation="portrait"><object-id xmlns:xlink="http://www.w3.org/1999/xlink" content-type="doi" xlink:type="simple">10.3897/zookeys.1121.85693.figure2</object-id><object-id xmlns:xlink="http://www.w3.org/1999/xlink" content-type="arpha" xlink:type="simple">A011B2DA-34D3-5656-91FB-A887C7753DB9</object-id><label>Figure 2.</label><caption><p><bold>a</bold> Maximum likelihood (IQTREE) concatenated phylogeny with <abbrev xmlns:xlink="http://www.w3.org/1999/xlink" xlink:title="Bayesian inference" id="ABBRID0EBFBG" xlink:type="simple">BI</abbrev> BEAST and <abbrev xmlns:xlink="http://www.w3.org/1999/xlink" xlink:title="Bayesian inference" id="ABBRID0EFFBG" xlink:type="simple">BI</abbrev> MrBayes support overlain. Each of the species groups are demarcated by coloured vertical bars at the right margin <bold>b</bold> maximum likelihood (IQTREE) phylogenies (<italic>16S</italic> and <italic>cyt-b</italic>) with gene-specific single-locus species delimitation analyses results overlain. The bars to the right of the phylogeny represent the putative taxa assignments for each analysis and the values beneath the bars denote the total number of putative taxa for each analysis.</p></caption><graphic xmlns:xlink="http://www.w3.org/1999/xlink" xlink:href="zookeys-1121-097_article-85693__-g002.jpg" position="float" orientation="portrait" xlink:type="simple" id="oo_744033.jpg"><uri content-type="original_file" xlink:type="simple">https://binary.pensoft.net/fig/744033</uri></graphic></fig></tp:treatment-sec><ref-list><ref id="B8"><mixed-citation xmlns:xlink="http://www.w3.org/1999/xlink" xlink:type="simple"><person-group><name name-style="western"><surname>Bogert</surname><given-names>CM</given-names></name></person-group> (<year>1940</year>) <article-title>Herpetological Results of the Vernay Angola expedition.</article-title><source>Bulletin of the American Museum of Natural History</source><volume>77</volume>: <fpage>1</fpage>–<lpage>107</lpage>.</mixed-citation></ref><ref id="B79"><mixed-citation xmlns:xlink="http://www.w3.org/1999/xlink" xlink:type="simple"><person-group><name name-style="western"><surname>Monard</surname><given-names>A</given-names></name></person-group> (<year>1937</year>) <article-title>Contribution à l’Herpétologie d’Angola.</article-title><source>Arquivos do Museu Bocage</source><volume>8</volume>: <fpage>19</fpage>–<lpage>154</lpage>.</mixed-citation></ref><ref id="B19"><mixed-citation xmlns:xlink="http://www.w3.org/1999/xlink" xlink:type="simple"><person-group><name name-style="western"><surname>Broadley</surname><given-names>DG</given-names></name></person-group> (<year>1980</year>) <article-title>A revision of the African snake genus <italic><tp:taxon-name><tp:taxon-name-part taxon-name-part-type="genus">Prosymna</tp:taxon-name-part></tp:taxon-name></italic> Gray (<tp:taxon-name><tp:taxon-name-part taxon-name-part-type="family">Colubridae</tp:taxon-name-part></tp:taxon-name>). Occasional papers of the National Museums of Rhodesia, Series B.</article-title><source>Nature and Science</source><volume>6</volume>: <fpage>481</fpage>–<lpage>556</lpage>.</mixed-citation></ref><ref id="B14"><mixed-citation xmlns:xlink="http://www.w3.org/1999/xlink" xlink:type="simple"><person-group><name name-style="western"><surname>Branch</surname><given-names>WR</given-names></name></person-group> (<year>2018</year>) Snakes of Angola: An annotated checklist. Amphibian &amp; Reptile Conservation 12(2)[General Section]: 41–82[e159].</mixed-citation></ref><ref id="B86"><mixed-citation xmlns:xlink="http://www.w3.org/1999/xlink" xlink:type="simple"><person-group><name name-style="western"><surname>Pietersen</surname><given-names>DW</given-names></name><name name-style="western"><surname>Verburgt</surname><given-names>L</given-names></name><name name-style="western"><surname>Davies</surname><given-names>J</given-names></name></person-group> (<year>2021</year>) <source>Snakes and other reptiles of Zambia and Malawi.</source><publisher-name>Struik Nature</publisher-name>, <publisher-loc>Cape Town</publisher-loc>, <size units="page">376 pp</size>.</mixed-citation></ref><ref id="B4"><mixed-citation xmlns:xlink="http://www.w3.org/1999/xlink" xlink:type="simple"><person-group><name name-style="western"><surname>Barbosa</surname><given-names>LAG</given-names></name></person-group> (<year>1970</year>) <source>Carta Fitogeográfica de Angola.</source><publisher-name>Instituto de Investigação Científica de Angola</publisher-name>, <publisher-loc>Luanda, Angola</publisher-loc>, <size units="page">323 pp</size>.</mixed-citation></ref></ref-list></tp:taxon-treatment>
